# Supplementary material for: Tumor-specific lncRNA IGF1R-AS1 trans-regulates chromatin interactions associated with oncogenic MYC signaling
Source: Nat Commun. 2026 Mar 19;17:4171. doi: 10.1038/s41467-026-70814-4 (PMC13153188; doi:10.1038/s41467-026-70814-4)
Supplement: Supplementary file 3 — Supplementary Data [file 41467_2026_70814_MOESM3_ESM.xlsx]

## Sheet: Supplementary Data 1
The list of lncRNAs identified in SU2C cohort.
Transcript ID	Gene ID	Chromosome	Start	End	Strand	# of exons	exon positions
G9.1	G9	chr1	1428372	1435055	-	3	1428372-1431016;1431085-1434584;1434918-1435055
G9.2	G9	chr1	1429204	1434177	-	3	1429204-1430954;1431804-1433003;1433174-1434177
G32.1	G32	chr1	827603	859809	+	7	827603-827775;829002-829104;847653-847806;851926-852110;852670-852766;853390-855121;856448-859809
G32.2	G32	chr1	827656	859809	+	10	827656-827775;829002-829104;841199-844498;847653-847806;849483-849602;851926-852110;852670-852766;853390-853578;853725-855121;856448-859809
G79.1	G79	chr1	1399521	1402046	+	4	1399521-1399689;1400157-1400303;1400604-1401775;1401835-1402046
G101.1	G101	chr1	1600190	1603193	+	3	1600190-1600582;1600656-1600706;1600952-1603193
G173.1	G173	chr1	4603691	4608425	+	2	4603691-4603775;4607642-4608425
G312.1	G312	chr1	9926150	9935491	-	2	9926150-9928798;9935350-9935491
G401.1	G401	chr1	12617855	12628354	+	3	12617855-12618595;12618677-12625036;12626169-12628354
G521.1	G521	chr1	16605026	16613596	-	4	16605026-16605111;16605131-16607691;16608507-16608779;16613337-16613596
G541.1	G541	chr1	16894305	16895636	-	1	16894305-16895636
G619.1	G619	chr1	20197240	20213590	-	2	20197240-20211361;20211848-20213590
G697.1	G697	chr1	23279864	23297789	-	3	23279864-23283113;23283994-23293321;23294008-23297789
G700.1	G700	chr1	23368962	23371783	+	3	23368962-23369324;23371138-23371209;23371512-23371783
G752.1	G752	chr1	24556086	24559234	+	2	24556086-24556169;24556446-24559234
G768.1	G768	chr1	25249745	25337713	-	3	25249745-25254454;25261413-25266536;25336862-25337713
G956.1	G956	chr1	31669875	31671867	+	2	31669875-31670352;31670831-31671867
G976.1	G976	chr1	32214035	32222362	-	10	32214035-32215049;32215135-32215548;32215672-32215795;32216193-32216281;32216383-32216517;32216888-32216947;32217258-32217351;32217436-32217577;32221130-32221197;32221866-32222362
G981.1	G981	chr1	32351580	32373656	+	4	32351580-32352128;32352711-32352802;32353455-32360727;32373634-32373656
G1179.1	G1179	chr1	39522313	39557143	-	11	39522313-39522505;39523561-39523697;39523806-39523896;39524835-39529164;39541719-39541841;39545732-39545857;39547578-39547634;39548861-39548951;39553117-39553144;39554348-39554392;39556598-39557143
G1216.1	G1216	chr1	40685393	40692066	-	2	40685393-40687602;40691955-40692066
G1234.1	G1234	chr1	41449789	41465002	+	3	41449789-41450367;41461084-41461348;41464538-41465002
G1294.1	G1294	chr1	43368160	43374962	+	2	43368160-43373070;43373095-43374962
G1295.1	G1295	chr1	43377176	43379646	-	2	43377176-43379109;43379439-43379646
G1318.1	G1318	chr1	44030419	44040763	+	2	44030419-44030549;44039906-44040763
G1349.1	G1349	chr1	45303807	45305621	+	2	45303807-45305076;45305304-45305621
G1369.1	G1369	chr1	46133234	46136039	+	3	46133234-46133390;46134530-46134654;46135594-46136039
G1409.1	G1409	chr1	47179304	47180340	+	2	47179304-47179664;47179867-47180340
G1470.1	G1470	chr1	51329653	51350505	+	4	51329653-51329809;51330129-51330213;51330871-51331959;51346634-51350505
G1482.1	G1482	chr1	51907943	51923623	-	2	51907943-51918981;51922714-51923623
G1639.1	G1639	chr1	58814368	58816293	+	2	58814368-58814512;58815267-58816293
G1832.1	G1832	chr1	70624416	70631604	-	4	70624416-70624564;70627348-70627404;70628458-70628551;70631522-70631604
G2007.1	G2007	chr1	83015092	83019149	-	1	83015092-83019149
G2051.1	G2051	chr1	84288307	84299254	-	4	84288307-84289242;84290193-84297744;84298048-84298132;84299092-84299254
G2224.1	G2224	chr1	92021459	92029820	-	2	92021459-92027204;92029364-92029820
G2255.1	G2255	chr1	93309881	93345848	-	9	93309881-93311608;93318167-93318228;93324634-93324729;93325768-93325895;93331689-93339274;93339356-93339536;93339648-93339679;93340457-93340510;93345723-93345848
G2255.2	G2255	chr1	93330722	93345848	-	6	93330722-93333463;93337376-93339274;93339356-93339536;93339648-93339679;93340457-93340510;93345723-93345848
G2284.1	G2284	chr1	94541959	94548313	+	2	94541959-94543310;94546751-94548313
G2286.1	G2286	chr1	94663190	94820314	-	7	94663190-94673271;94679424-94679607;94732257-94732437;94742268-94742729;94743837-94743961;94770261-94770313;94819955-94820314
G2305.1	G2305	chr1	95234210	95253583	+	2	95234210-95234315;95252485-95253583
G2336.1	G2336	chr1	97527664	97659324	-	3	97527664-97530232;97557303-97557328;97656967-97659324
G2378.1	G2378	chr1	100226283	100266179	-	4	100226283-100226303;100263350-100265247;100265814-100265917;100266003-100266179
G2519.1	G2519	chr1	109178203	109207178	+	2	109178203-109178304;109204216-109207178
G2561.1	G2561	chr1	110315031	110339171	-	3	110315031-110315751;110318764-110318882;110338996-110339171
G2561.2	G2561	chr1	110315484	110339171	-	4	110315484-110315751;110318764-110318882;110331033-110331146;110338996-110339171
G2561.3	G2561	chr1	110332625	110338996	-	2	110332625-110332697;110337309-110338996
G2561.4	G2561	chr1	110337185	110339171	-	2	110337185-110338517;110338645-110339171
G2650.1	G2650	chr1	113509354	113509992	-	1	113509354-113509992
G2705.1	G2705	chr1	116402809	116418781	-	3	116402809-116403710;116405606-116406148;116418458-116418781
G2775.1	G2775	chr1	119140704	119163785	+	3	119140704-119140793;119150564-119150652;119150792-119163785
G2784.1	G2784	chr1	119342769	119357037	-	5	119342769-119343352;119344126-119344220;119344356-119344445;119348515-119348555;119356402-119357037
G2856.1	G2856	chr1	143401082	143424727	-	3	143401082-143401780;143420072-143420207;143424611-143424727
G2862.1	G2862	chr1	143750260	143797108	+	3	143750260-143750292;143788756-143790263;143796568-143797108
G2862.2	G2862	chr1	143790009	143797108	+	3	143790009-143790263;143791540-143792324;143796568-143797108
G2862.3	G2862	chr1	143793017	143797108	+	2	143793017-143794404;143796568-143797108
G2875.1	G2875	chr1	144207289	144250324	-	4	144207289-144208475;144245237-144245315;144245685-144245820;144250224-144250324
G2877.1	G2877	chr1	144545892	144546891	-	1	144545892-144546891
G2887.1	G2887	chr1	144581867	144582248	+	1	144581867-144582248
G2890.1	G2890	chr1	144716026	144758712	+	3	144716026-144716151;144720555-144720690;144757915-144758712
G2890.2	G2890	chr1	144716050	144739694	+	4	144716050-144716151;144720555-144720690;144721060-144721138;144738996-144739694
G2890.3	G2890	chr1	144716050	144758712	+	4	144716050-144716151;144720555-144720690;144721060-144721138;144757915-144758712
G2890.4	G2890	chr1	144716051	144739694	+	3	144716051-144716151;144720555-144720690;144738996-144739694
G2900.1	G2900	chr1	145163958	145217127	-	4	145163958-145164638;145166945-145169086;145170941-145171185;145215638-145217127
G2900.2	G2900	chr1	145164094	145217127	-	6	145164094-145164638;145166945-145169086;145169526-145169615;145170941-145171185;145214676-145214731;145215638-145217127
G2903.1	G2903	chr1	145232850	145235794	+	2	145232850-145233119;145233348-145235794
G2907.1	G2907	chr1	120267200	120365045	-	4	120267200-120267838;120341716-120343190;120345491-120345646;120364785-120365045
G2915.1	G2915	chr1	120607789	120631066	+	2	120607789-120608161;120630545-120631066
G2922.1	G2922	chr1	120912123	120953801	+	3	120912123-120913450;120952438-120952904;120953219-120953801
G2925.1	G2925	chr1	121005657	121006286	+	2	121005657-121005686;121005726-121006286
G2995.1	G2995	chr1	147172751	147214991	+	3	147172751-147173559;147174423-147174585;147214552-147214991
G3021.1	G3021	chr1	148399199	148504121	-	3	148399199-148401373;148402417-148417245;148504091-148504121
G3021.2	G3021	chr1	148399514	148459911	-	10	148399514-148401373;148402417-148404551;148404999-148405588;148424160-148424344;148428828-148428912;148431038-148431153;148433378-148434239;148434439-148435354;148436443-148436564;148459601-148459911
G3021.3	G3021	chr1	148432619	148460488	-	3	148432619-148435354;148436443-148436564;148459601-148460488
G3021.4	G3021	chr1	148432958	148516205	-	5	148432958-148434973;148434997-148435354;148459601-148461093;148463387-148463542;148516089-148516205
G3021.5	G3021	chr1	148432958	148460488	-	4	148432958-148434239;148434439-148434561;148435145-148435354;148459601-148460488
G3021.6	G3021	chr1	148432958	148460488	-	4	148432958-148434239;148434439-148434973;148434997-148435354;148459601-148460488
G3021.7	G3021	chr1	148432958	148460488	-	5	148432958-148434239;148434439-148434561;148435145-148435354;148436443-148436564;148459601-148460488
G3039.1	G3039	chr1	148743781	148753678	+	2	148743781-148743824;148751004-148753678
G3044.1	G3044	chr1	148879171	148881265	-	1	148879171-148881265
G3063.1	G3063	chr1	149174962	149251665	+	4	149174962-149176250;149177157-149177212;149190635-149190795;149250564-149251665
G3063.2	G3063	chr1	149174962	149648388	+	3	149174962-149175983;149607296-149607554;149646598-149648388
G3063.3	G3063	chr1	149558502	149560039	+	2	149558502-149558623;149559388-149560039
G3063.4	G3063	chr1	149607031	149648388	+	3	149607031-149607554;149646598-149646945;149647383-149648388
G3063.5	G3063	chr1	149693110	149706015	+	2	149693110-149698873;149705177-149706015
G3063.6	G3063	chr1	149693658	149706015	+	3	149693658-149694701;149698159-149700933;149705177-149706015
G3063.7	G3063	chr1	149701103	149706015	+	2	149701103-149703301;149705177-149706015
G3063.8	G3063	chr1	149701534	149706015	+	2	149701534-149703013;149705177-149706015
G3066.1	G3066	chr1	149562377	149562847	+	1	149562377-149562847
G3067.1	G3067	chr1	149571795	149573534	+	1	149571795-149573534
G3079.1	G3079	chr1	149973583	149993177	-	2	149973583-149974529;149992476-149993177
G3128.1	G3128	chr1	151830861	151856358	+	5	151830861-151831160;151841740-151843308;151844044-151844242;151850232-151854040;151854683-151856358
G3131.1	G3131	chr1	151906849	151907646	+	1	151906849-151907646
G3176.1	G3176	chr1	150629697	150637028	+	3	150629697-150629993;150630458-150630502;150634830-150637028
G3176.2	G3176	chr1	150629723	150637028	+	2	150629723-150629993;150634830-150637028
G3190.1	G3190	chr1	151049856	151059773	-	6	151049856-151053327;151054230-151054321;151055015-151055126;151055676-151055993;151056655-151056786;151059478-151059773
G3419.1	G3419	chr1	157273710	157285291	+	5	157273710-157273809;157274875-157276544;157280718-157280853;157282577-157284476;157284507-157285291
G3484.1	G3484	chr1	159854942	159867701	+	3	159854942-159854968;159855909-159856124;159860645-159867701
G3652.1	G3652	chr1	167166934	167174952	+	3	167166934-167167163;167168495-167168564;167170966-167174952
G3707.1	G3707	chr1	169486075	169500098	+	3	169486075-169488495;169488517-169490528;169494781-169500098
G3760.1	G3760	chr1	172393045	172444222	-	3	172393045-172394410;172399818-172399914;172443986-172444222
G3790.1	G3790	chr1	173842284	173868676	-	13	173842284-173842317;173863899-173864075;173864256-173864304;173864483-173864506;173864674-173864704;173865228-173865282;173865509-173865547;173865856-173865894;173866176-173866206;173866527-173866567;173866760-173866796;173866990-173867043;173867959-173868676
G3790.2	G3790	chr1	173863900	173867043	-	10	173863900-173864075;173864256-173864304;173864674-173864704;173865228-173865282;173865509-173865547;173865856-173865894;173866176-173866206;173866527-173866567;173866760-173866796;173866990-173867043
G3809.1	G3809	chr1	174997423	174999648	-	2	174997423-174997733;174999594-174999648
G4004.1	G4004	chr1	185157464	185172516	+	5	185157464-185157626;185160832-185160925;185166571-185166652;185168339-185168398;185169799-185172516
G4066.1	G4066	chr1	187071138	187073360	-	1	187071138-187073360
G4122.1	G4122	chr1	192529011	192531370	+	2	192529011-192529715;192530306-192531370
G4311.1	G4311	chr1	202810871	202823999	+	4	202810871-202812207;202812520-202812537;202812722-202813093;202823256-202823999
G4313.1	G4313	chr1	202831497	202861743	-	4	202831497-202832006;202849724-202853280;202858881-202859102;202861447-202861743
G4340.1	G4340	chr1	203404126	203429298	-	4	203404126-203405377;203405784-203405852;203423105-203427701;203429077-203429298
G4371.1	G4371	chr1	204077199	204089086	-	3	204077199-204079052;204079610-204081273;204088878-204089086
G4414.1	G4414	chr1	205957904	205958412	+	1	205957904-205958412
G4557.1	G4557	chr1	211256740	211259194	-	2	211256740-211258575;211258735-211259194
G4762.1	G4762	chr1	222815018	222837384	+	5	222815018-222815171;222823883-222823945;222827427-222827601;222835118-222835215;222836995-222837384
G4762.2	G4762	chr1	222815021	222837384	+	5	222815021-222815078;222823883-222823945;222827427-222827601;222835118-222835215;222836995-222837384
G4762.3	G4762	chr1	222815035	222837384	+	4	222815035-222815078;222823883-222823945;222835118-222835215;222836995-222837384
G4762.4	G4762	chr1	222815037	222837384	+	4	222815037-222815171;222823883-222823945;222835118-222835215;222836995-222837384
G4762.5	G4762	chr1	222818946	222837384	+	4	222818946-222819219;222823883-222823945;222835118-222835215;222836995-222837384
G4785.1	G4785	chr1	223845822	223847435	+	2	223845822-223845954;223846078-223847435
G4787.1	G4787	chr1	223948353	223949047	-	1	223948353-223949047
G4801.1	G4801	chr1	224328273	224331581	+	2	224328273-224329549;224329706-224331581
G4850.1	G4850	chr1	226083638	226173798	+	4	226083638-226083968;226086795-226087053;226089489-226090353;226173767-226173798
G4889.1	G4889	chr1	227967519	227967861	+	1	227967519-227967861
G4892.1	G4892	chr1	227971249	227972699	+	2	227971249-227971444;227972576-227972699
G5011.1	G5011	chr1	231516163	231528610	-	4	231516163-231516356;231520016-231522637;231527337-231527415;231528419-231528610
G5011.2	G5011	chr1	231519487	231528610	-	4	231519487-231522637;231524425-231524541;231527337-231527415;231528419-231528610
G5076.1	G5076	chr1	234959283	234960811	+	2	234959283-234959553;234959696-234960811
G5082.1	G5082	chr1	235302610	235318543	-	2	235302610-235302935;235318179-235318543
G5093.1	G5093	chr1	235871922	235883798	-	2	235871922-235872575;235883186-235883798
G5181.1	G5181	chr1	240658099	240686766	-	4	240658099-240658419;240661854-240662194;240685685-240685753;240686633-240686766
G5267.1	G5267	chr1	244969746	245127164	+	7	244969746-244970043;244970328-244970443;245059385-245059458;245082082-245082162;245083441-245083484;245083621-245083688;245121919-245127164
G5308.1	G5308	chr1	247331876	247335356	+	2	247331876-247332481;247332727-247335356
G5308.2	G5308	chr1	247331899	247335356	+	2	247331899-247332364;247332727-247335356
G5308.3	G5308	chr1	247332037	247335356	+	3	247332037-247332481;247332727-247332960;247333134-247335356
G5354.1	G5354	chr10	1049545	1056755	-	3	1049545-1053936;1054167-1054245;1056308-1056755
G5354.2	G5354	chr10	1051238	1056755	-	3	1051238-1051800;1054167-1054245;1056308-1056755
G5355.1	G5355	chr10	1049442	1056140	+	2	1049442-1049641;1050297-1056140
G5453.1	G5453	chr10	5943489	5946073	-	3	5943489-5943789;5945654-5945912;5946023-5946073
G5566.1	G5566	chr10	13348331	13349657	+	1	13348331-13349657
G5600.1	G5600	chr10	14910067	14913534	+	2	14910067-14912840;14913014-14913534
G5638.1	G5638	chr10	17210814	17227430	-	4	17210814-17210955;17212236-17215364;17216166-17224215;17226727-17227430
G5638.2	G5638	chr10	17213958	17221745	-	3	17213958-17215364;17216166-17216274;17217601-17221745
G5646.1	G5646	chr10	17386733	17448859	+	6	17386733-17387075;17399104-17399202;17408062-17408244;17437183-17437320;17441237-17441286;17444266-17448859
G5646.2	G5646	chr10	17386745	17416038	+	4	17386745-17387075;17399104-17399202;17408062-17408244;17413349-17416038
G5646.3	G5646	chr10	17386745	17448859	+	7	17386745-17387075;17399104-17399202;17407967-17408244;17409320-17425314;17429740-17437320;17441237-17441286;17444266-17448859
G5646.4	G5646	chr10	17386811	17416038	+	4	17386811-17387075;17399104-17399202;17408062-17408244;17409320-17416038
G5646.5	G5646	chr10	17386896	17448859	+	6	17386896-17387075;17399104-17399202;17407967-17408244;17437183-17437320;17441237-17441286;17444266-17448859
G5646.6	G5646	chr10	17386935	17448859	+	9	17386935-17387075;17399104-17399202;17407967-17408244;17409320-17409649;17411393-17418711;17424368-17426847;17429740-17437320;17441237-17441286;17441639-17448859
G5834.1	G5834	chr10	29101466	29102402	-	2	29101466-29101817;29102249-29102402
G5842.1	G5842	chr10	28520516	28533101	-	2	28520516-28524611;28532441-28533101
G5852.1	G5852	chr10	29409522	29461323	+	4	29409522-29409658;29415356-29415412;29457650-29458520;29460384-29461323
G5965.1	G5965	chr10	35314266	35335054	-	5	35314266-35315425;35316319-35316409;35320855-35321670;35322615-35323800;35325426-35335054
G5979.1	G5979	chr10	38350005	38351053	+	2	38350005-38350284;38350338-38351053
G6117.1	G6117	chr10	45922514	46049025	-	7	45922514-45922542;45979606-45979631;46033304-46033551;46038965-46039071;46039985-46040091;46046234-46046379;46047873-46049025
G6130.1	G6130	chr10	46332840	46816091	+	3	46332840-46334321;46809505-46813657;46814874-46816091
G6138.1	G6138	chr10	46398371	46460153	+	3	46398371-46398793;46450047-46453030;46456898-46460153
G6142.1	G6142	chr10	46576723	46598145	-	3	46576723-46583138;46585587-46586836;46597833-46598145
G6156.1	G6156	chr10	47743668	47765081	+	2	47743668-47744010;47758684-47765081
G6156.2	G6156	chr10	47743687	47763810	+	3	47743687-47744010;47754982-47756232;47758684-47763810
G6263.1	G6263	chr10	53025252	53030191	-	2	53025252-53026127;53029910-53030191
G6392.1	G6392	chr10	62027066	62097194	+	2	62027066-62027325;62093649-62097194
G6431.1	G6431	chr10	63291665	63303047	-	2	63291665-63292649;63303032-63303047
G6431.2	G6431	chr10	63291707	63313033	-	2	63291707-63292159;63312094-63313033
G6433.1	G6433	chr10	63433130	63447541	-	2	63433130-63433795;63444620-63447541
G6437.1	G6437	chr10	63630117	63637271	+	3	63630117-63630347;63630691-63631479;63634413-63637271
G6577.1	G6577	chr10	72500298	72638000	-	3	72500298-72500329;72586001-72586437;72637897-72638000
G6618.1	G6618	chr10	75402896	75409156	+	3	75402896-75403083;75407254-75408641;75408681-75409156
G6618.2	G6618	chr10	75403812	75417635	+	4	75403812-75404057;75407254-75410184;75410291-75414825;75416176-75417635
G6619.1	G6619	chr10	75408241	75409653	-	2	75408241-75408897;75409405-75409653
G6646.1	G6646	chr10	73252717	73254349	+	2	73252717-73253254;73253892-73254349
G6666.1	G6666	chr10	73742961	73744853	-	4	73742961-73743211;73744216-73744427;73744568-73744654;73744828-73744853
G6668.1	G6668	chr10	73780607	73782000	-	2	73780607-73781602;73781776-73782000
G6702.1	G6702	chr10	78524166	78528955	-	2	78524166-78524640;78528700-78528955
G6728.1	G6728	chr10	79797833	79826594	-	7	79797833-79798027;79802822-79802958;79804484-79804527;79806038-79806122;79808762-79808963;79814612-79814716;79826197-79826594
G6775.1	G6775	chr10	83185134	83195085	-	3	83185134-83189235;83194009-83194082;83194780-83195085
G6775.2	G6775	chr10	83185288	83195085	-	3	83185288-83189235;83194009-83194082;83194675-83195085
G6775.3	G6775	chr10	83185288	83195085	-	3	83185288-83189206;83194009-83194082;83194675-83195085
G6775.4	G6775	chr10	83185288	83195085	-	3	83185288-83189206;83194009-83194082;83194780-83195085
G6777.1	G6777	chr10	83157811	83170410	+	3	83157811-83158075;83162068-83162148;83166516-83170410
G6932.1	G6932	chr10	91162966	91228088	+	3	91162966-91163081;91222688-91222983;91227336-91228088
G6934.1	G6934	chr10	91306957	91555549	-	4	91306957-91307435;91350756-91350879;91525027-91525149;91555160-91555549
G7229.1	G7229	chr10	102449825	102456297	+	4	102449825-102450022;102450186-102450330;102452089-102452187;102455336-102456297
G7229.2	G7229	chr10	102449831	102456297	+	4	102449831-102450022;102450186-102450330;102452065-102452187;102455336-102456297
G7383.1	G7383	chr10	110868887	110871645	-	2	110868887-110870438;110871551-110871645
G7496.1	G7496	chr10	116813247	116849741	-	4	116813247-116813263;116823323-116833373;116834934-116835022;116849565-116849741
G7496.2	G7496	chr10	116820142	116849741	-	7	116820142-116820414;116821804-116821892;116822270-116824660;116825505-116833373;116834934-116835022;116835197-116835257;116849565-116849741
G7654.1	G7654	chr10	125518854	125519125	-	1	125518854-125519125
G7701.1	G7701	chr10	126905455	126923332	+	2	126905455-126905563;126919834-126923332
G7722.1	G7722	chr10	128688057	128691429	-	3	128688057-128688469;128688855-128689047;128691249-128691429
G7816.1	G7816	chr10	132569546	132575555	-	3	132569546-132569559;132574694-132574991;132575314-132575555
G7905.1	G7905	chr11	573452	575902	-	1	573452-575902
G7914.1	G7914	chr11	777571	785528	+	3	777571-777695;783529-783671;784023-785528
G7914.2	G7914	chr11	777607	784683	+	3	777607-777695;778116-780381;783529-784683
G8043.1	G8043	chr11	4615100	4648107	-	2	4615100-4617045;4644839-4648107
G8055.1	G8055	chr11	4706577	4780808	+	4	4706577-4706599;4759110-4761383;4767269-4767341;4770434-4780808
G8129.1	G8129	chr11	6488684	6592719	-	2	6488684-6489942;6588126-6592719
G8129.2	G8129	chr11	6538361	6603678	-	3	6538361-6545140;6592719-6592823;6603403-6603678
G8195.1	G8195	chr11	8965079	8979841	+	7	8965079-8965148;8965903-8966044;8966540-8966656;8967838-8968041;8977424-8978287;8978414-8978541;8978816-8979841
G8195.2	G8195	chr11	8965090	8979841	+	6	8965090-8965148;8965903-8966044;8966540-8966656;8967838-8978369;8978496-8978541;8978816-8979841
G8385.1	G8385	chr11	18588707	18603918	+	3	18588707-18588995;18603157-18603195;18603771-18603918
G8451.1	G8451	chr11	23119094	23128193	+	1	23119094-23128193
G8482.1	G8482	chr11	24733294	24735204	-	3	24733294-24733483;24734625-24734657;24734879-24735204
G8676.1	G8676	chr11	36481921	36540593	-	2	36481921-36486090;36540456-36540593
G8740.1	G8740	chr11	43765981	43856858	+	3	43765981-43766018;43828335-43828440;43855889-43856858
G8766.1	G8766	chr11	45146213	45146753	-	1	45146213-45146753
G8784.1	G8784	chr11	46254588	46274755	-	3	46254588-46256541;46270564-46270701;46274380-46274755
G8842.1	G8842	chr11	48091316	48119711	+	2	48091316-48092327;48117540-48119711
G8952.1	G8952	chr11	57086374	57087599	-	2	57086374-57087437;57087582-57087599
G9002.1	G9002	chr11	58770397	58786182	+	2	58770397-58770835;58785293-58786182
G9048.1	G9048	chr11	59029576	59058803	-	7	59029576-59031955;59031975-59041812;59042144-59044112;59051259-59051308;59053456-59053626;59055294-59055446;59058197-59058803
G9048.2	G9048	chr11	59031939	59058803	-	5	59031939-59041812;59042144-59051308;59053456-59053626;59055294-59055446;59058371-59058803
G9048.3	G9048	chr11	59032055	59103234	-	5	59032055-59041812;59042144-59050121;59093933-59096497;59096837-59096910;59102164-59103234
G9048.4	G9048	chr11	59032226	59058803	-	7	59032226-59039100;59044019-59044112;59051259-59051308;59053456-59053626;59055294-59055446;59058197-59058288;59058371-59058803
G9048.5	G9048	chr11	59032226	59103234	-	7	59032226-59041812;59042144-59050121;59093933-59094675;59095071-59095120;59096837-59096910;59097318-59097446;59102164-59103234
G9048.6	G9048	chr11	59034921	59058803	-	6	59034921-59039100;59044019-59044112;59051259-59051308;59053456-59053626;59055294-59055446;59058371-59058803
G9048.7	G9048	chr11	59035310	59103234	-	5	59035310-59041812;59042144-59043868;59087433-59096497;59096837-59096910;59102164-59103234
G9058.1	G9058	chr11	59128999	59143015	-	6	59128999-59130270;59131552-59133649;59134577-59135588;59136056-59136281;59139956-59140167;59142870-59143015
G9079.1	G9079	chr11	60831913	60834902	-	2	60831913-60834034;60834773-60834902
G9099.1	G9099	chr11	61028017	61043360	-	2	61028017-61030395;61043065-61043360
G9119.1	G9119	chr11	61588466	61611892	+	4	61588466-61588615;61596892-61596979;61602517-61602601;61608620-61611892
G9165.1	G9165	chr11	62748113	62750713	-	2	62748113-62749562;62750043-62750713
G9221.1	G9221	chr11	64166079	64170801	+	3	64166079-64166576;64169725-64169896;64170552-64170801
G9352.1	G9352	chr11	66244347	66258526	-	3	66244347-66245112;66246175-66246373;66258287-66258526
G9374.1	G9374	chr11	66588590	66589114	+	1	66588590-66589114
G9407.1	G9407	chr11	67351547	67353538	-	3	67351547-67352019;67352690-67353111;67353210-67353538
G9471.1	G9471	chr11	69102549	69106459	-	1	69102549-69106459
G9471.2	G9471	chr11	69102620	69106459	-	2	69102620-69105063;69105883-69106459
G9526.1	G9526	chr11	70386694	70391852	-	2	70386694-70386790;70390372-70391852
G9531.1	G9531	chr11	71284048	71288535	+	2	71284048-71285122;71286742-71288535
G9618.1	G9618	chr11	73761060	73766108	+	2	73761060-73761240;73761736-73766108
G9643.1	G9643	chr11	74592555	74597168	+	3	74592555-74592718;74594060-74594116;74595192-74597168
G9782.1	G9782	chr11	80280923	80297894	+	2	80280923-80281170;80296783-80297894
G9803.1	G9803	chr11	83072065	83097315	+	5	83072065-83072146;83072622-83072804;83073302-83073447;83091252-83094127;83096659-83097315
G9803.2	G9803	chr11	83072072	83091252	+	4	83072072-83072181;83072622-83072804;83073302-83081800;83086489-83091252
G9805.1	G9805	chr11	83184828	83193794	-	5	83184828-83184853;83191054-83191168;83192427-83192541;83192735-83192816;83193466-83193794
G9805.2	G9805	chr11	83187611	83193794	-	4	83187611-83187669;83187847-83189572;83189847-83192792;83193466-83193794
G9805.3	G9805	chr11	83188456	83193794	-	4	83188456-83189572;83189847-83191168;83192735-83192816;83193466-83193794
G10068.1	G10068	chr11	96268978	96277606	-	2	96268978-96271394;96271457-96277606
G10386.1	G10386	chr11	116193384	116193770	-	1	116193384-116193770
G10422.1	G10422	chr11	117137073	117138284	-	1	117137073-117138284
G10557.1	G10557	chr11	122089102	122102178	-	3	122089102-122091740;122100373-122101230;122101446-122102178
G10572.1	G10572	chr11	123062602	123063330	+	2	123062602-123062697;123063038-123063330
G10603.1	G10603	chr11	124762361	124765361	+	3	124762361-124762475;124764728-124764780;124765111-124765361
G10619.1	G10619	chr11	125097034	125111864	-	4	125097034-125097740;125101200-125101303;125102636-125102809;125111538-125111864
G10630.1	G10630	chr11	125624747	125874398	-	5	125624747-125625985;125678228-125678297;125684886-125685198;125841330-125841394;125874245-125874398
G10635.1	G10635	chr11	125873844	125876746	+	2	125873844-125874061;125876613-125876746
G10710.1	G10710	chr11	129279720	129282647	+	2	129279720-129281960;129282002-129282647
G10751.1	G10751	chr11	131799405	131897759	-	2	131799405-131799735;131897024-131897759
G10751.2	G10751	chr11	131874067	131897759	-	3	131874067-131878104;131879690-131879892;131897024-131897759
G10751.3	G10751	chr11	131874067	131897759	-	4	131874067-131878104;131879690-131879892;131887232-131892253;131897024-131897759
G10751.4	G10751	chr11	131874067	131897759	-	5	131874067-131878104;131879690-131879892;131887232-131887324;131888960-131892253;131897024-131897759
G10751.5	G10751	chr11	131874074	131897759	-	4	131874074-131878104;131879690-131879892;131887232-131887324;131897024-131897759
G10802.1	G10802	chr11	134263588	134276711	-	2	134263588-134263732;134275184-134276711
G10813.1	G10813	chr11	134412291	134505664	+	8	134412291-134412338;134436482-134436784;134466339-134467615;134467864-134467987;134469486-134469601;134469697-134480911;134482626-134482730;134504797-134505664
G10918.1	G10918	chr12	1788942	1789315	-	1	1788942-1789315
G10961.1	G10961	chr12	2850579	2859791	+	3	2850579-2850767;2851074-2858331;2859533-2859791
G10968.1	G10968	chr12	2955156	2959768	-	2	2955156-2958225;2959740-2959768
G10988.1	G10988	chr12	3844973	3845534	+	1	3844973-3845534
G11043.1	G11043	chr12	6278318	6282824	+	2	6278318-6278428;6282126-6282824
G11051.1	G11051	chr12	6439003	6451545	-	5	6439003-6439676;6443539-6443717;6446960-6448150;6448639-6448757;6451468-6451545
G11051.2	G11051	chr12	6439144	6451545	-	7	6439144-6439676;6443545-6443717;6446960-6447087;6448036-6448150;6448639-6448737;6450892-6450980;6451468-6451545
G11090.1	G11090	chr12	6961732	6963126	-	2	6961732-6962121;6962538-6963126
G11122.1	G11122	chr12	7963613	8047357	-	2	7963613-7964305;8047323-8047357
G11155.1	G11155	chr12	8787564	8798430	+	4	8787564-8788721;8788747-8788786;8794304-8797896;8797916-8798430
G11291.1	G11291	chr12	12879722	12883527	-	2	12879722-12879867;12882994-12883527
G11816.1	G11816	chr12	46383672	46485069	+	4	46383672-46383713;46387746-46387972;46470152-46470262;46484457-46485069
G11816.2	G11816	chr12	46383674	46652579	+	5	46383674-46383713;46387746-46387972;46470152-46470262;46571255-46571412;46652389-46652579
G11816.3	G11816	chr12	46383678	46652579	+	6	46383678-46383713;46387746-46387972;46470152-46470262;46571255-46571412;46651789-46651832;46652389-46652579
G11816.4	G11816	chr12	46384023	46669792	+	5	46384023-46384161;46387746-46387972;46470152-46470262;46652389-46652552;46669718-46669792
G11992.1	G11992	chr12	51270326	51271364	+	2	51270326-51270403;51270717-51271364
G12024.1	G12024	chr12	52024819	52119516	-	3	52024819-52025305;52094447-52106001;52117892-52119516
G12072.1	G12072	chr12	53038966	53047400	-	5	53038966-53040263;53045599-53045653;53045960-53046061;53046852-53047189;53047365-53047400
G12136.1	G12136	chr12	54395259	54398167	-	2	54395259-54395483;54397633-54398167
G12136.2	G12136	chr12	54395259	54398167	-	2	54395259-54395574;54397724-54398167
G12160.1	G12160	chr12	55409680	55410802	+	1	55409680-55410802
G12286.1	G12286	chr12	57886236	57936175	-	4	57886236-57886250;57931523-57931737;57935469-57935553;57935838-57936175
G12604.1	G12604	chr12	75359883	75390910	-	3	75359883-75365263;75371078-75371482;75390837-75390910
G12727.1	G12727	chr12	81565090	81673660	+	3	81565090-81565461;81659052-81659176;81671780-81673660
G12857.1	G12857	chr12	92146174	92146918	+	2	92146174-92146243;92146661-92146918
G12864.1	G12864	chr12	93712437	93713988	+	2	93712437-93712701;93712905-93713988
G12908.1	G12908	chr12	93536794	93571566	-	7	93536794-93538188;93542456-93543305;93545070-93545358;93565612-93565744;93566743-93566970;93567063-93567159;93571264-93571566
G13050.1	G13050	chr12	101599639	101618519	-	5	101599639-101599985;101600908-101601020;101610379-101610458;101614553-101615193;101618301-101618519
G13137.1	G13137	chr12	106248306	106252786	+	2	106248306-106249778;106252129-106252786
G13292.1	G13292	chr12	111599384	111601832	+	3	111599384-111599553;111599827-111600165;111601242-111601832
G13386.1	G13386	chr12	115755213	115770642	+	2	115755213-115755390;115769684-115770642
G13496.1	G13496	chr12	120369305	120371688	+	2	120369305-120369525;120371401-120371688
G13504.1	G13504	chr12	120481209	120495988	-	4	120481209-120482966;120487458-120488182;120488233-120492110;120495822-120495988
G13516.1	G13516	chr12	120960594	120980965	-	4	120960594-120963885;120964174-120970370;120974484-120974598;120980643-120980965
G13546.1	G13546	chr12	121795249	121802940	-	6	121795249-121795726;121796190-121796242;121799846-121799956;121801706-121801808;121802630-121802784;121802878-121802940
G13546.2	G13546	chr12	121795264	121803917	-	5	121795264-121796242;121799846-121799956;121801706-121801808;121802878-121803249;121803529-121803917
G13546.3	G13546	chr12	121795265	121803917	-	6	121795265-121795726;121796190-121796242;121799846-121799956;121801706-121801808;121802630-121803249;121803529-121803917
G13546.4	G13546	chr12	121795266	121803529	-	6	121795266-121796242;121799846-121799956;121801706-121801808;121802630-121802784;121802878-121802940;121803046-121803529
G13546.5	G13546	chr12	121795266	121803046	-	5	121795266-121795726;121796190-121799657;121799846-121799956;121801706-121801808;121802630-121803046
G13546.6	G13546	chr12	121795266	121803917	-	5	121795266-121795726;121796190-121796242;121799846-121799956;121800847-121801808;121802630-121803917
G13734.1	G13734	chr12	130902981	130996116	-	2	130902981-130903033;130995764-130996116
G13734.2	G13734	chr12	130995789	130996116	-	2	130995789-130995882;130995984-130996116
G13774.1	G13774	chr12	132439393	132445584	-	2	132439393-132441807;132442258-132445584
G13776.1	G13776	chr12	132445801	132447005	+	2	132445801-132446402;132446862-132447005
G13852.1	G13852	chr12	132956403	132977670	+	2	132956403-132956730;132976973-132977670
G13928.1	G13928	chr13	21298051	21339551	+	4	21298051-21298362;21301418-21301618;21330722-21333025;21339478-21339551
G13941.1	G13941	chr13	23468121	23490861	+	4	23468121-23470191;23470513-23470690;23486234-23487770;23489264-23490861
G13950.1	G13950	chr13	23714979	23738122	+	3	23714979-23715374;23716456-23716617;23734546-23738122
G13950.2	G13950	chr13	23715111	23738122	+	4	23715111-23715374;23716456-23716617;23724028-23729277;23734546-23738122
G13950.3	G13950	chr13	23715135	23738122	+	4	23715135-23715374;23716456-23716617;23722339-23728158;23734546-23738122
G13956.1	G13956	chr13	23888888	23892104	+	5	23888888-23889011;23889149-23889553;23889999-23890042;23891384-23891531;23891612-23892104
G13989.1	G13989	chr13	24926238	24936900	+	3	24926238-24926296;24933002-24933135;24936603-24936900
G14035.1	G14035	chr13	27212707	27223815	+	2	27212707-27213203;27219346-27223815
G14136.1	G14136	chr13	32180917	32181607	+	2	32180917-32181189;32181303-32181607
G14336.1	G14336	chr13	43055395	43085838	+	6	43055395-43055543;43059393-43062295;43065685-43065737;43068929-43069003;43078611-43078688;43085767-43085838
G14389.1	G14389	chr13	45341430	45393003	+	12	45341430-45341630;45344328-45344446;45369958-45370182;45377060-45377215;45378529-45378671;45379194-45379335;45379925-45380001;45383090-45383235;45383759-45383838;45389734-45389820;45390713-45390902;45391031-45393003
G14389.2	G14389	chr13	45341512	45393003	+	11	45341512-45341614;45344328-45344446;45369958-45370182;45377060-45377215;45378529-45378671;45379194-45379335;45379925-45380001;45383090-45383235;45389734-45389820;45390713-45390902;45391031-45393003
G14424.1	G14424	chr13	48001823	48037968	-	3	48001823-48002600;48015170-48015248;48037605-48037968
G14424.2	G14424	chr13	48003326	48037968	-	3	48003326-48005001;48015170-48015248;48037605-48037968
G14424.3	G14424	chr13	48004351	48037968	-	2	48004351-48005001;48037605-48037968
G14438.1	G14438	chr13	48389393	48415810	-	4	48389393-48389812;48391399-48391561;48412420-48413111;48415699-48415810
G14438.2	G14438	chr13	48389484	48413287	-	2	48389484-48389812;48412420-48413287
G14438.3	G14438	chr13	48389570	48413287	-	3	48389570-48389812;48404180-48404263;48412420-48413287
G14453.1	G14453	chr13	49235491	49247850	-	2	49235491-49235961;49247634-49247850
G14721.1	G14721	chr13	70392922	70485683	+	3	70392922-70393110;70476145-70476274;70479345-70485683
G14763.1	G14763	chr13	73610929	73636976	+	3	73610929-73611211;73616051-73616182;73631526-73636976
G14784.1	G14784	chr13	76592910	76593711	+	1	76592910-76593711
G14964.1	G14964	chr13	91301350	91354586	+	2	91301350-91301367;91353109-91354586
G14981.1	G14981	chr13	92698352	92720191	-	4	92698352-92701647;92705960-92706059;92709488-92709573;92719907-92720191
G15007.1	G15007	chr13	95273962	95282584	+	3	95273962-95274046;95277928-95278027;95278928-95282584
G15087.1	G15087	chr13	100005969	100089009	-	4	100005969-100006000;100070666-100072015;100085236-100086727;100088632-100089009
G15099.1	G15099	chr13	100674947	100677867	+	2	100674947-100675088;100675364-100677867
G15104.1	G15104	chr13	101024218	101026487	-	2	101024218-101024964;101025779-101026487
G15152.1	G15152	chr13	104136316	104142896	-	2	104136316-104137170;104142708-104142896
G15152.2	G15152	chr13	104136651	104167183	-	2	104136651-104137170;104167072-104167183
G15152.3	G15152	chr13	104136696	104140950	-	2	104136696-104137170;104140653-104140950
G15152.4	G15152	chr13	104136696	104138230	-	2	104136696-104137170;104137441-104138230
G15244.1	G15244	chr13	109590295	109598934	+	5	109590295-109590518;109594500-109594539;109597142-109597251;109598007-109598169;109598683-109598934
G15278.1	G15278	chr13	111859302	112108502	+	7	111859302-111859578;111862862-111865382;112095474-112095631;112098315-112098474;112102828-112102935;112103954-112107359;112107711-112108502
G15329.1	G15329	chr13	113723020	113725264	-	1	113723020-113725264
G15372.1	G15372	chr14	18971901	18980822	-	3	18971901-18978435;18978466-18978870;18980347-18980822
G15375.1	G15375	chr14	19053457	19057875	+	2	19053457-19054716;19055389-19057875
G15387.1	G15387	chr14	19420924	19425605	+	3	19420924-19421420;19422897-19423301;19423332-19425605
G15543.1	G15543	chr14	23057658	23058450	+	2	23057658-23058042;23058284-23058450
G15552.1	G15552	chr14	23284919	23286139	-	2	23284919-23285611;23285912-23286139
G15574.1	G15574	chr14	23582926	23584308	-	1	23582926-23584308
G15592.1	G15592	chr14	24007027	24051374	+	5	24007027-24007461;24038406-24038584;24048676-24048811;24049284-24049340;24050853-24051374
G15632.1	G15632	chr14	24442922	24504492	+	3	24442922-24443112;24444283-24445572;24501559-24504492
G15738.1	G15738	chr14	32267323	32270220	-	2	32267323-32267800;32268442-32270220
G15738.2	G15738	chr14	32267605	32270220	-	2	32267605-32267850;32268394-32270220
G15901.1	G15901	chr14	36299117	36314511	-	7	36299117-36299190;36300784-36300823;36305088-36305304;36308091-36308189;36311572-36311725;36311958-36312024;36313289-36314511
G15923.1	G15923	chr14	37596995	37600699	-	2	37596995-37598651;37598707-37600699
G15924.1	G15924	chr14	37564046	38100258	+	10	37564046-37564362;37874459-37874563;37916497-37916554;37926178-37926307;37927857-37927974;37936233-37936403;37939409-37939559;37968444-37968588;38082221-38082538;38090240-38100258
G16028.1	G16028	chr14	49635329	49646644	+	4	49635329-49635354;49635654-49643218;49644417-49644785;49646576-49646644
G16043.1	G16043	chr14	49972420	49991549	+	4	49972420-49972626;49985229-49985351;49986828-49988664;49989929-49991549
G16091.1	G16091	chr14	51363245	51365557	+	2	51363245-51363803;51365362-51365557
G16178.1	G16178	chr14	55261324	55279430	+	2	55261324-55261369;55279059-55279430
G16228.1	G16228	chr14	58190406	58298142	-	6	58190406-58190439;58256699-58256914;58261410-58267393;58273978-58274010;58291634-58291707;58297954-58298142
G16228.2	G16228	chr14	58265324	58298142	-	5	58265324-58267393;58273978-58274010;58291634-58291707;58293065-58293138;58297954-58298142
G16228.3	G16228	chr14	58265357	58298142	-	5	58265357-58267393;58273978-58274010;58274096-58274135;58291634-58291707;58297954-58298142
G16228.4	G16228	chr14	58265362	58298142	-	6	58265362-58267393;58273978-58274010;58274096-58274135;58285590-58285756;58291634-58291707;58297954-58298142
G16228.5	G16228	chr14	58265362	58298142	-	6	58265362-58267393;58273978-58274010;58285590-58285756;58286639-58286827;58291634-58291707;58297954-58298142
G16228.6	G16228	chr14	58265363	58298142	-	4	58265363-58267300;58273978-58274010;58291634-58291707;58297954-58298142
G16228.7	G16228	chr14	58265364	58298142	-	5	58265364-58267300;58273978-58274010;58274096-58274135;58291634-58291707;58297954-58298142
G16228.8	G16228	chr14	58265364	58298142	-	4	58265364-58269271;58269326-58274010;58291634-58291707;58297954-58298142
G16239.1	G16239	chr14	60246417	60249228	-	2	60246417-60247463;60248639-60249228
G16313.1	G16313	chr14	63642087	63654939	+	3	63642087-63642197;63651331-63652192;63654769-63654939
G16339.1	G16339	chr14	64422934	64503845	-	4	64422934-64422979;64448052-64449638;64490360-64490540;64503660-64503845
G16374.1	G16374	chr14	66494627	66508048	-	4	66494627-66494856;66496261-66496342;66505284-66505345;66507642-66508048
G16417.1	G16417	chr14	68556210	68565342	-	3	68556210-68560254;68561450-68561500;68565148-68565342
G16490.1	G16490	chr14	70809097	70817020	+	3	70809097-70809287;70809788-70810665;70815110-70817020
G16490.2	G16490	chr14	70809148	70817020	+	3	70809148-70809287;70809788-70810674;70815110-70817020
G16514.1	G16514	chr14	71292723	71321878	-	5	71292723-71293492;71294036-71294156;71295262-71295456;71310557-71310679;71321673-71321878
G16553.1	G16553	chr14	73787263	73805581	+	3	73787263-73787505;73789026-73789116;73802884-73805581
G16553.2	G16553	chr14	73787324	73805581	+	3	73787324-73787518;73789026-73789116;73802884-73805581
G16587.1	G16587	chr14	75052566	75064520	-	5	75052566-75053659;75056446-75060261;75061683-75061762;75063469-75063561;75063953-75064520
G16657.1	G16657	chr14	77505996	77513587	-	2	77505996-77507609;77513293-77513587
G16764.1	G16764	chr14	88024617	88098837	+	5	88024617-88024669;88025406-88025481;88084036-88084155;88086827-88089695;88089716-88098837
G16808.1	G16808	chr14	89796680	89910918	-	2	89796680-89797324;89910696-89910918
G16824.1	G16824	chr14	90819737	90828180	-	5	90819737-90820365;90821686-90821744;90822369-90822476;90823021-90823153;90827988-90828180
G16865.1	G16865	chr14	92050557	92054895	-	2	92050557-92052614;92052761-92054895
G16953.1	G16953	chr14	95334478	95339804	-	3	95334478-95334883;95338852-95339093;95339593-95339804
G16956.1	G16956	chr14	95348949	95370559	+	2	95348949-95349491;95368901-95370559
G17110.1	G17110	chr14	103057794	103069567	+	2	103057794-103061301;103069532-103069567
G17133.1	G17133	chr14	103683003	103684612	-	2	103683003-103683824;103684329-103684612
G17187.1	G17187	chr14	105092750	105099757	+	6	105092750-105092909;105095539-105095768;105098472-105098573;105098718-105098890;105099043-105099141;105099305-105099757
G17187.2	G17187	chr14	105093608	105101762	+	8	105093608-105093720;105095326-105095442;105095539-105095768;105098472-105098573;105098718-105098890;105099043-105099141;105099757-105099860;105101599-105101762
G17265.1	G17265	chr14	105301002	105307576	+	2	105301002-105301288;105307069-105307576
G17281.1	G17281	chr14	106055618	106117204	-	3	106055618-106055677;106116768-106116941;106117038-106117204
G17373.1	G17373	chr15	20664724	20683909	-	6	20664724-20667308;20669467-20669637;20669972-20670095;20671112-20671268;20681109-20681218;20683394-20683909
G17448.1	G17448	chr15	23714076	23735723	+	3	23714076-23714166;23732697-23732803;23734143-23735723
G17484.1	G17484	chr15	25096979	25122710	+	14	25096979-25097439;25098716-25098828;25099144-25099278;25103858-25103970;25106163-25106294;25107471-25107588;25107909-25108038;25108997-25109103;25109197-25109403;25109554-25109715;25110385-25110536;25111764-25117515;25118267-25118382;25119064-25122710
G17540.1	G17540	chr15	30812563	30815801	-	2	30812563-30813401;30815681-30815801
G17621.1	G17621	chr15	35181578	35183421	-	1	35181578-35183421
G17697.1	G17697	chr15	40039310	40067511	+	5	40039310-40039448;40045960-40046069;40059132-40061409;40061453-40064601;40065220-40067511
G17723.1	G17723	chr15	40661114	40695107	-	4	40661114-40661142;40688429-40692752;40693519-40694795;40695011-40695107
G17723.2	G17723	chr15	40686160	40738296	-	2	40686160-40692893;40738155-40738296
G17839.1	G17839	chr15	43719379	43757364	-	3	43719379-43719406;43738281-43742933;43757331-43757364
G17969.1	G17969	chr15	50355627	50372286	+	4	50355627-50355765;50356099-50358047;50360830-50366428;50368542-50372286
G18281.1	G18281	chr15	64952513	64971355	+	3	64952513-64952597;64954328-64956334;64971324-64971355
G18374.1	G18374	chr15	69561038	69704212	+	10	69561038-69563302;69563589-69563804;69565193-69565527;69569971-69578461;69619508-69619671;69628738-69628872;69677545-69677640;69684296-69684442;69695666-69699885;69701332-69704212
G18374.2	G18374	chr15	69561038	69698458	+	7	69561038-69563302;69565193-69565527;69570739-69570904;69628738-69628872;69677545-69677640;69684296-69687158;69687188-69698458
G18402.1	G18402	chr15	71096597	71113797	+	2	71096597-71097006;71107325-71113797
G18402.2	G18402	chr15	71821614	71824146	+	2	71821614-71823136;71823210-71824146
G18655.1	G18655	chr15	81324413	81343344	+	4	81324413-81324561;81332344-81332541;81341561-81341708;81342732-81343344
G18715.1	G18715	chr15	82826879	82855316	-	3	82826879-82826904;82835748-82843379;82855261-82855316
G18715.2	G18715	chr15	82836823	82858219	-	2	82836823-82842386;82857512-82858219
G18746.1	G18746	chr15	84643144	84654343	-	6	84643144-84643723;84645470-84646348;84647889-84648625;84652713-84652802;84653631-84653699;84654226-84654343
G18838.1	G18838	chr15	89362505	89398488	+	7	89362505-89362735;89368046-89368235;89378041-89378165;89387816-89387881;89388500-89388581;89389344-89389482;89395027-89398488
G18934.1	G18934	chr15	92616107	92710704	-	5	92616107-92616634;92617378-92619459;92630213-92630345;92699039-92699163;92710268-92710704
G19028.1	G19028	chr15	98831523	98843932	-	3	98831523-98831964;98835339-98839896;98843674-98843932
G19038.1	G19038	chr15	99289616	99294256	+	2	99289616-99289645;99292648-99294256
G19297.1	G19297	chr16	382164	384572	+	3	382164-382477;383289-383757;383912-384572
G19312.1	G19312	chr16	586873	589512	-	2	586873-588519;589003-589512
G19312.2	G19312	chr16	587489	589277	-	2	587489-588363;589003-589277
G19312.3	G19312	chr16	587731	589277	-	2	587731-588977;589099-589277
G19354.1	G19354	chr16	964557	975760	+	2	964557-968324;975340-975760
G19510.1	G19510	chr16	3072010	3073835	-	1	3072010-3073835
G19510.2	G19510	chr16	3072026	3073835	-	2	3072026-3072959;3073051-3073835
G19521.1	G19521	chr16	3125425	3134882	-	4	3125425-3125966;3129247-3129653;3131746-3132103;3132849-3134882
G19521.2	G19521	chr16	3128832	3134882	-	3	3128832-3130376;3131560-3132103;3134629-3134882
G19525.1	G19525	chr16	3152901	3153161	+	1	3152901-3153161
G19555.1	G19555	chr16	4243942	4253817	-	4	4243942-4246860;4246972-4247061;4251321-4252034;4253646-4253817
G19561.1	G19561	chr16	4323676	4328340	-	4	4323676-4323900;4325269-4325354;4326429-4326494;4328259-4328340
G19810.1	G19810	chr16	17293490	17301453	-	2	17293490-17293517;17300448-17301453
G19853.1	G19853	chr16	19082777	19086746	-	2	19082777-19083520;19086452-19086746
G19857.1	G19857	chr16	19354456	19393907	-	4	19354456-19354801;19367810-19367877;19381429-19381674;19393375-19393907
G19857.2	G19857	chr16	19354461	19393907	-	3	19354461-19354801;19367810-19367877;19393375-19393907
G19863.1	G19863	chr16	19471065	19487942	-	4	19471065-19471120;19474671-19477787;19486928-19487320;19487823-19487942
G19886.1	G19886	chr16	20797928	20806676	-	9	20797928-20798211;20799262-20799351;20799956-20800402;20801202-20801359;20802795-20802923;20803432-20803516;20803602-20803670;20805714-20805969;20806046-20806676
G19890.1	G19890	chr16	20900665	20941447	+	6	20900665-20900889;20902485-20902717;20920121-20920214;20923999-20925110;20937174-20937297;20941374-20941447
G19940.1	G19940	chr16	24533479	24551098	+	3	24533479-24533511;24541204-24546262;24548944-24551098
G20140.1	G20140	chr16	30355372	30363592	+	3	30355372-30355999;30356292-30357027;30363473-30363592
G20309.1	G20309	chr16	35802170	35802868	-	2	35802170-35802404;35802442-35802868
G20367.1	G20367	chr16	48623430	48677358	+	2	48623430-48623603;48676393-48677358
G20495.1	G20495	chr16	55719784	55720457	-	1	55719784-55720457
G20520.1	G20520	chr16	56657693	56660930	+	4	56657693-56658086;56658674-56658740;56659072-56659273;56660421-56660930
G20659.1	G20659	chr16	63205159	63206521	-	1	63205159-63206521
G20775.1	G20775	chr16	68201618	68229821	+	3	68201618-68201984;68222289-68222326;68226897-68229821
G20832.1	G20832	chr16	71519328	71582484	+	2	71519328-71519406;71582214-71582484
G20859.1	G20859	chr16	70210499	70210907	-	1	70210499-70210907
G21062.1	G21062	chr16	78472141	78473935	+	2	78472141-78473292;78473731-78473935
G21089.1	G21089	chr16	80816989	80871821	-	4	80816989-80830757;80840118-80840222;80869346-80869505;80871793-80871821
G21089.2	G21089	chr16	80816989	80870044	-	4	80816989-80830757;80837931-80838045;80840118-80840222;80869346-80870044
G21089.3	G21089	chr16	80817367	80875083	-	3	80817367-80830757;80840118-80840222;80874433-80875083
G21089.4	G21089	chr16	80817367	80870528	-	4	80817367-80830757;80840118-80840222;80869346-80870086;80870447-80870528
G21089.5	G21089	chr16	80822838	80870528	-	3	80822838-80830757;80840118-80840222;80870447-80870528
G21089.6	G21089	chr16	80828188	80875083	-	4	80828188-80830757;80837931-80838045;80840118-80840222;80874433-80875083
G21096.1	G21096	chr16	81009881	81031745	+	3	81009881-81010149;81017461-81017486;81031025-81031745
G21134.1	G21134	chr16	83743748	83804430	-	4	83743748-83743766;83789798-83790315;83803434-83803528;83803668-83804430
G21134.2	G21134	chr16	83787185	83804430	-	4	83787185-83787674;83789645-83790204;83803434-83803528;83803668-83804430
G21162.1	G21162	chr16	84511164	84518454	+	2	84511164-84511722;84518166-84518454
G21178.1	G21178	chr16	84727475	84730613	-	3	84727475-84729054;84730285-84730407;84730541-84730613
G21517.1	G21517	chr17	1778217	1828348	-	2	1778217-1779109;1828273-1828348
G21624.1	G21624	chr17	4986370	4992664	+	5	4986370-4986494;4986811-4987111;4988415-4988592;4988686-4990633;4991179-4992664
G21636.1	G21636	chr17	5192018	5236000	+	7	5192018-5192163;5209749-5209895;5214049-5214209;5215146-5215293;5223316-5223484;5230196-5231773;5232989-5236000
G21636.2	G21636	chr17	5192083	5242628	+	10	5192083-5192163;5209749-5209895;5214049-5214209;5215146-5215293;5223316-5223484;5233823-5233942;5234592-5235202;5239906-5240111;5240360-5241040;5241205-5242628
G21636.3	G21636	chr17	5213016	5226575	+	4	5213016-5213216;5214049-5214209;5215146-5215293;5223316-5226575
G21834.1	G21834	chr17	8064530	8087795	+	4	8064530-8065206;8065358-8070016;8078419-8079524;8079804-8087795
G21886.1	G21886	chr17	10794907	10798692	-	2	10794907-10795948;10798161-10798692
G22060.1	G22060	chr17	18002874	18009412	-	3	18002874-18003240;18003916-18008033;18008106-18009412
G22116.1	G22116	chr17	19196604	19196929	+	1	19196604-19196929
G22159.1	G22159	chr17	20868549	20930046	+	6	20868549-20868685;20887591-20887849;20892229-20892432;20921007-20921169;20924358-20924833;20929430-20930046
G22209.1	G22209	chr17	26989188	27089289	-	16	26989188-26989479;26991541-26991613;26998104-26998303;26999808-26999949;27019529-27019607;27022504-27022597;27024474-27024658;27025203-27025259;27046007-27046060;27047162-27047253;27047889-27047987;27048941-27049010;27071921-27072827;27076606-27076643;27078591-27078732;27089093-27089289
G22278.1	G22278	chr17	29201590	29203425	-	2	29201590-29201662;29201696-29203425
G22324.1	G22324	chr17	30709607	30791626	+	11	30709607-30709811;30743300-30743369;30759490-30759539;30766502-30766588;30768833-30769064;30769871-30770504;30774027-30775676;30776850-30781570;30781991-30784892;30787438-30787661;30790637-30791626
G22324.2	G22324	chr17	30709607	30790935	+	11	30709607-30709811;30734896-30734943;30735032-30735097;30743300-30743369;30759490-30759539;30766502-30766588;30768833-30769064;30769871-30769965;30784782-30784892;30787438-30788049;30788884-30790935
G22502.1	G22502	chr17	37314649	37331551	-	3	37314649-37314914;37325322-37325996;37331483-37331551
G22545.1	G22545	chr17	39057024	39096818	+	8	39057024-39057159;39061096-39061188;39063421-39063546;39072466-39072591;39073067-39073333;39086458-39089468;39090902-39091704;39092322-39096818
G22561.1	G22561	chr17	39554939	39560728	+	2	39554939-39555185;39558862-39560728
G22597.1	G22597	chr17	40119259	40121853	-	2	40119259-40121413;40121783-40121853
G22726.1	G22726	chr17	42874669	42882720	-	4	42874669-42874863;42877974-42878073;42878526-42879818;42882269-42882720
G22781.1	G22781	chr17	43148365	43170519	-	4	43148365-43148783;43159466-43164812;43166979-43167262;43170125-43170519
G22781.2	G22781	chr17	43158134	43170519	-	4	43158134-43159068;43159422-43159727;43162629-43167250;43170125-43170519
G22784.1	G22784	chr17	43231367	43259920	-	6	43231367-43231747;43234778-43235078;43242476-43242598;43247087-43247606;43253046-43253451;43258051-43259920
G22784.2	G22784	chr17	43231472	43272698	-	9	43231472-43232506;43235536-43235771;43243170-43243257;43247743-43248005;43253451-43253724;43259926-43261320;43264462-43265510;43270242-43270298;43272078-43272698
G22784.3	G22784	chr17	43279714	43295953	-	4	43279714-43280187;43286348-43287220;43287527-43288650;43294785-43295953
G22784.4	G22784	chr17	43279774	43295953	-	4	43279774-43281357;43287194-43287220;43287527-43288287;43294423-43295953
G22784.5	G22784	chr17	43285934	43295953	-	2	43285934-43286348;43292491-43295953
G22788.1	G22788	chr17	43241711	43252761	+	3	43241711-43241771;43246260-43247264;43252704-43252761
G22795.1	G22795	chr17	43338504	43361645	-	3	43338504-43339504;43341177-43341459;43361288-43361645
G22806.1	G22806	chr17	44175919	44186787	-	4	44175919-44176642;44181622-44181720;44182929-44183093;44186564-44186787
G22864.1	G22864	chr17	45247950	45269840	+	5	45247950-45248003;45255134-45255218;45267112-45267328;45268008-45268252;45268437-45269840
G22875.1	G22875	chr17	45620343	45646232	+	6	45620343-45620372;45621907-45622041;45629903-45630158;45636282-45638287;45638969-45639520;45645900-45646232
G22907.1	G22907	chr17	47007162	47067537	-	9	47007162-47007884;47009886-47011301;47011694-47013891;47016210-47018465;47021581-47021721;47033277-47033381;47054117-47054213;47056459-47056753;47067413-47067537
G22907.2	G22907	chr17	47008234	47067537	-	6	47008234-47018465;47021581-47021721;47033277-47033381;47035043-47038559;47055947-47056753;47067413-47067537
G22907.3	G22907	chr17	47010463	47067537	-	8	47010463-47013891;47016210-47018465;47021581-47021721;47033277-47033381;47035043-47037349;47043821-47054213;47056459-47056753;47067413-47067537
G22907.4	G22907	chr17	47016046	47100521	-	6	47016046-47018465;47021581-47021721;47033277-47033381;47054117-47056753;47072471-47072559;47099834-47100521
G22907.5	G22907	chr17	47043174	47100521	-	2	47043174-47056753;47099834-47100521
G22907.6	G22907	chr17	47046556	47100521	-	4	47046556-47054213;47056459-47056753;47072471-47072559;47099834-47100521
G22970.1	G22970	chr17	48546451	48551250	+	5	48546451-48546739;48548374-48548463;48549888-48549946;48550339-48550402;48551023-48551250
G23031.1	G23031	chr17	50030086	50055872	-	3	50030086-50030101;50052659-50053627;50055628-50055872
G23115.1	G23115	chr17	50938069	50944720	-	2	50938069-50939156;50943396-50944720
G23307.1	G23307	chr17	62410254	62451330	+	2	62410254-62410290;62450593-62451330
G23319.1	G23319	chr17	63120295	63143548	+	2	63120295-63120841;63141378-63143548
G23323.1	G23323	chr17	63456672	63457548	+	2	63456672-63456778;63457052-63457548
G23403.1	G23403	chr17	64862303	64862763	+	1	64862303-64862763
G23404.1	G23404	chr17	64949823	64976066	-	5	64949823-64949837;64968037-64968381;64972533-64972662;64972753-64972927;64975559-64976066
G23636.1	G23636	chr17	76240697	76242863	+	1	76240697-76242863
G23653.1	G23653	chr17	76140580	76154650	+	4	76140580-76140680;76153132-76153788;76154049-76154202;76154332-76154650
G23668.1	G23668	chr17	76557406	76650900	+	6	76557406-76557857;76558944-76559043;76561287-76561398;76563118-76563753;76563778-76565342;76650884-76650900
G23675.1	G23675	chr17	76787411	76790056	+	2	76787411-76788460;76788760-76790056
G23760.1	G23760	chr17	80056025	80071548	-	2	80056025-80059485;80071231-80071548
G23779.1	G23779	chr17	80454801	80456205	+	2	80454801-80455172;80455453-80456205
G23877.1	G23877	chr17	82101689	82126178	-	5	82101689-82101866;82108767-82115681;82115921-82119445;82119707-82123230;82124613-82126178
G24238.1	G24238	chr18	1513790	1522349	-	3	1513790-1514047;1514276-1514413;1522143-1522349
G24298.1	G24298	chr18	6925476	6929869	-	4	6925476-6927584;6928119-6928219;6928850-6928968;6929738-6929869
G24298.2	G24298	chr18	6925477	6929966	-	6	6925477-6927584;6928119-6928219;6928436-6928719;6928850-6928968;6929496-6929560;6929914-6929966
G24340.1	G24340	chr18	9318514	9334481	-	3	9318514-9319120;9322061-9322152;9334136-9334481
G24379.1	G24379	chr18	11643098	11643632	-	1	11643098-11643632
G24399.1	G24399	chr18	12658174	12663990	+	3	12658174-12658343;12658573-12658773;12663457-12663990
G24417.1	G24417	chr18	13163794	13166169	-	2	13163794-13164808;13165425-13166169
G24419.1	G24419	chr18	13540689	13543623	+	3	13540689-13542460;13543018-13543070;13543314-13543623
G24419.2	G24419	chr18	13541554	13543623	+	3	13541554-13542460;13542933-13543070;13543314-13543623
G24419.3	G24419	chr18	13542315	13543623	+	3	13542315-13542460;13543018-13543090;13543314-13543623
G24436.1	G24436	chr18	14009966	14010238	-	1	14009966-14010238
G24508.1	G24508	chr18	22166893	22168968	-	4	22166893-22167308;22167603-22168162;22168310-22168383;22168666-22168968
G24702.1	G24702	chr18	34269424	34331581	-	2	34269424-34269864;34331079-34331581
G24730.1	G24730	chr18	35579263	35581492	-	1	35579263-35581492
G24821.1	G24821	chr18	43728151	43788000	-	6	43728151-43728394;43734184-43734268;43778491-43778691;43779331-43784855;43785674-43785789;43787582-43788000
G24821.2	G24821	chr18	43776419	43788000	-	3	43776419-43778691;43779331-43784857;43787582-43788000
G24902.1	G24902	chr18	48460091	48462361	+	2	48460091-48460260;48462093-48462361
G24949.1	G24949	chr18	51023266	51027029	-	2	51023266-51024023;51025103-51027029
G25069.1	G25069	chr18	58670008	58671374	-	2	58670008-58670808;58670972-58671374
G25071.1	G25071	chr18	58741581	58780338	-	3	58741581-58743348;58752674-58752792;58780106-58780338
G25168.1	G25168	chr18	63683995	63691936	-	2	63683995-63686426;63691577-63691936
G25168.2	G25168	chr18	63685047	63692179	-	4	63685047-63686426;63688779-63688938;63691577-63691936;63692160-63692179
G25226.1	G25226	chr18	68278295	68278636	+	1	68278295-68278636
G25231.1	G25231	chr18	68715329	68718137	+	3	68715329-68715361;68716527-68716594;68718003-68718137
G25353.1	G25353	chr18	76805154	76822320	-	4	76805154-76809504;76816103-76816171;76816754-76816842;76822015-76822320
G25353.2	G25353	chr18	76805154	76822320	-	3	76805154-76809504;76816754-76816842;76822015-76822320
G25468.1	G25468	chr19	488988	490388	+	2	488988-489705;489865-490388
G25758.1	G25758	chr19	6073923	6077151	+	2	6073923-6074164;6077019-6077151
G25862.1	G25862	chr19	8234601	8267323	+	2	8234601-8234798;8264058-8267323
G26083.1	G26083	chr19	12627331	12636959	+	2	12627331-12627366;12632835-12636959
G26121.1	G26121	chr19	13865288	13880759	+	2	13865288-13865437;13880441-13880759
G26172.1	G26172	chr19	14621532	14623319	+	2	14621532-14621666;14622238-14623319
G26194.1	G26194	chr19	15713520	15713981	-	1	15713520-15713981
G26401.1	G26401	chr19	19776571	19799320	+	3	19776571-19776994;19786608-19788104;19797435-19799320
G26421.1	G26421	chr19	20264634	20321425	-	3	20264634-20269316;20301308-20301387;20321185-20321425
G26452.1	G26452	chr19	21082160	21091758	+	3	21082160-21082348;21083977-21084069;21090910-21091758
G26459.1	G26459	chr19	21430621	21464217	-	5	21430621-21433947;21440414-21449377;21454382-21454472;21456460-21456588;21463743-21464217
G26459.2	G26459	chr19	21430621	21464217	-	7	21430621-21433947;21440414-21449457;21451796-21453279;21453549-21453777;21454382-21454472;21456460-21456588;21463743-21464217
G26459.3	G26459	chr19	21450920	21464217	-	4	21450920-21453279;21454382-21454472;21456460-21456588;21463743-21464217
G26462.1	G26462	chr19	21505640	21541750	+	3	21505640-21505774;21518574-21520107;21539679-21541750
G26476.1	G26476	chr19	22106157	22106679	-	1	22106157-22106679
G26613.1	G26613	chr19	33170822	33176919	-	2	33170822-33172888;33174086-33176919
G26650.1	G26650	chr19	34829743	34857481	+	6	34829743-34838484;34838661-34838788;34839598-34839818;34841725-34841848;34848965-34849132;34850691-34857481
G26722.1	G26722	chr19	36175013	36184555	-	2	36175013-36180782;36184542-36184555
G26729.1	G26729	chr19	36313060	36332039	-	7	36313060-36313322;36315956-36320760;36321299-36321357;36321992-36322030;36322129-36325764;36330252-36330492;36331446-36332039
G26729.2	G26729	chr19	36313071	36332039	-	8	36313071-36313322;36315956-36316070;36316177-36320760;36321299-36321357;36321992-36322030;36322129-36322225;36330252-36330492;36331446-36332039
G26729.3	G26729	chr19	36313119	36332039	-	6	36313119-36313322;36315956-36320760;36321299-36321357;36321992-36322030;36330252-36330492;36331446-36332039
G26732.1	G26732	chr19	36490211	36493472	+	3	36490211-36490417;36490666-36491339;36491388-36493472
G26738.1	G26738	chr19	36573360	36582033	+	5	36573360-36573555;36574820-36574900;36577140-36578109;36578350-36578808;36579015-36582033
G26747.1	G26747	chr19	36680191	36687423	-	4	36680191-36681478;36685276-36686015;36686685-36686806;36687267-36687423
G26759.1	G26759	chr19	36850887	36902058	+	3	36850887-36850968;36851829-36851904;36892817-36902058
G26779.1	G26779	chr19	37251858	37265585	+	4	37251858-37252182;37255898-37255982;37262541-37262655;37265285-37265585
G26779.2	G26779	chr19	37317693	37331176	+	5	37317693-37318186;37322184-37322232;37323532-37323570;37324207-37324265;37324799-37331176
G26779.3	G26779	chr19	37317839	37331176	+	6	37317839-37318186;37322184-37322232;37323532-37323570;37324207-37324265;37324795-37327055;37327697-37331176
G26790.1	G26790	chr19	37497158	37507074	-	3	37497158-37497592;37505845-37506040;37506582-37507074
G26791.1	G26791	chr19	37550564	37590955	+	3	37550564-37551665;37566030-37566089;37585338-37590955
G26801.1	G26801	chr19	37728747	37732887	-	2	37728747-37729719;37730543-37732887
G26862.1	G26862	chr19	39153244	39156576	-	2	39153244-39154553;39156350-39156576
G26975.1	G26975	chr19	41453906	41480116	-	3	41453906-41456487;41479080-41479284;41479378-41480116
G26978.1	G26978	chr19	41549312	41553818	+	3	41549312-41549552;41550137-41551302;41553705-41553818
G26986.1	G26986	chr19	41756749	41759383	-	2	41756749-41758081;41759026-41759383
G27152.1	G27152	chr19	45084443	45091317	-	3	45084443-45085640;45090068-45090497;45091199-45091317
G27415.1	G27415	chr19	50041017	50051062	-	5	50041017-50041978;50042686-50042874;50043174-50043428;50044631-50044787;50050881-50051062
G27416.1	G27416	chr19	50051061	50076397	+	7	50051061-50051194;50053189-50054894;50061799-50061999;50066074-50066293;50067690-50067800;50075124-50075193;50075398-50076397
G27549.1	G27549	chr19	52388835	52397786	-	4	52388835-52389303;52394790-52394847;52395597-52395750;52397461-52397786
G27549.2	G27549	chr19	52388835	52397786	-	3	52388835-52389303;52395597-52395750;52397461-52397786
G27549.3	G27549	chr19	52388835	52397786	-	5	52388835-52389303;52394790-52394847;52395597-52395750;52396315-52396499;52397461-52397786
G27549.4	G27549	chr19	52388838	52397786	-	6	52388838-52389303;52394790-52394847;52395597-52395750;52396315-52396499;52396609-52397267;52397461-52397786
G27552.1	G27552	chr19	52513387	52569301	+	5	52513387-52514893;52526070-52526083;52556220-52560075;52564826-52567615;52568272-52569301
G27565.1	G27565	chr19	53057397	53058531	-	2	53057397-53057585;53058325-53058531
G27575.1	G27575	chr19	53217005	53254972	-	5	53217005-53217048;53241992-53243897;53251535-53251605;53253085-53253156;53254833-53254972
G27653.1	G27653	chr19	55485194	55487886	+	3	55485194-55485258;55485660-55485780;55487053-55487886
G27708.1	G27708	chr19	56393572	56399239	+	5	56393572-56394053;56394216-56394441;56397880-56398048;56398276-56398383;56398893-56399239
G27711.1	G27711	chr19	56477602	56495457	+	3	56477602-56477925;56494162-56494342;56495046-56495457
G27711.2	G27711	chr19	56478130	56495457	+	3	56478130-56478381;56494162-56494342;56495046-56495457
G27711.3	G27711	chr19	56478130	56495457	+	3	56478130-56478276;56494162-56494342;56495046-56495457
G27750.1	G27750	chr19	57423698	57431723	+	2	57423698-57424418;57425695-57431723
G27752.1	G27752	chr19	57435253	57438457	+	2	57435253-57435593;57438101-57438457
G27776.1	G27776	chr19	57769681	57806243	+	4	57769681-57769878;57790273-57790400;57791511-57797565;57805059-57806243
G27776.2	G27776	chr19	57785440	57795265	+	4	57785440-57785790;57785813-57789387;57790824-57791798;57793329-57795265
G27777.1	G27777	chr19	57772608	57814913	-	5	57772608-57774220;57774539-57782444;57783623-57804064;57813293-57813420;57814710-57814913
G27778.1	G27778	chr19	57900251	57914469	-	3	57900251-57902774;57904968-57906785;57912779-57914469
G27779.1	G27779	chr19	57889126	57904382	+	3	57889126-57889267;57902862-57902956;57903768-57904382
G27791.1	G27791	chr19	58059257	58074641	+	4	58059257-58059310;58061579-58061706;58063445-58063541;58073891-58074641
G27804.1	G27804	chr19	58351534	58408498	-	3	58351534-58351806;58403222-58405280;58405456-58408498
G27804.2	G27804	chr19	58402967	58408498	-	2	58402967-58404830;58404961-58408498
G27825.1	G27825	chr19	58589065	58590251	+	2	58589065-58589114;58589210-58590251
G28221.1	G28221	chr2	1750687	1753962	+	2	1750687-1751474;1752771-1753962
G28372.1	G28372	chr2	9969842	10043527	-	3	9969842-9969860;10039098-10040664;10043309-10043527
G28403.1	G28403	chr2	10767716	10778609	-	4	10767716-10768793;10769996-10770055;10772440-10772504;10778550-10778609
G28555.1	G28555	chr2	19896378	19902601	-	3	19896378-19897126;19897868-19898035;19901475-19902601
G28659.1	G28659	chr2	24972141	24979833	+	3	24972141-24972232;24972625-24972828;24979059-24979833
G28715.1	G28715	chr2	26455929	26456713	+	2	26455929-26456098;26456460-26456713
G28823.1	G28823	chr2	30590723	30648375	-	2	30590723-30592480;30647710-30648375
G28851.1	G28851	chr2	31803346	31849442	-	3	31803346-31803383;31838318-31840300;31849200-31849442
G28852.1	G28852	chr2	31808495	31858636	-	2	31808495-31808511;31855213-31858636
G28896.1	G28896	chr2	36354744	36355621	-	2	36354744-36354981;36355087-36355621
G28946.1	G28946	chr2	38076279	38156714	+	4	38076279-38076560;38121984-38122225;38131510-38131614;38153500-38156714
G28969.1	G28969	chr2	38875972	38882713	+	5	38875972-38876196;38880178-38880229;38880599-38880706;38881441-38881578;38882412-38882713
G28986.1	G28986	chr2	39437383	39563763	+	6	39437383-39437535;39453838-39453931;39454296-39454365;39474526-39480315;39480988-39486845;39563745-39563763
G29029.1	G29029	chr2	42426154	42441675	-	2	42426154-42437736;42439885-42441675
G29059.1	G29059	chr2	43298226	43298598	+	1	43298226-43298598
G29094.1	G29094	chr2	45168673	45177352	+	2	45168673-45168935;45175139-45177352
G29139.1	G29139	chr2	47174976	47221571	+	4	47174976-47175536;47183346-47183463;47218158-47218591;47221083-47221571
G29139.2	G29139	chr2	47183352	47221571	+	3	47183352-47183463;47218158-47218591;47221063-47221571
G29242.1	G29242	chr2	53970837	54085418	+	6	53970837-53971321;53973712-53973810;54050957-54051050;54057238-54057360;54079931-54082261;54083059-54085418
G29342.1	G29342	chr2	61071450	61144950	-	3	61071450-61071485;61140723-61143945;61144772-61144950
G29440.1	G29440	chr2	65047879	65056195	-	3	65047879-65048212;65051278-65051337;65055914-65056195
G29546.1	G29546	chr2	70029978	70087013	-	9	70029978-70031931;70032132-70032255;70051202-70051305;70053730-70053792;70055713-70055910;70059642-70059680;70083537-70083687;70085546-70085624;70085815-70087013
G29546.2	G29546	chr2	70029990	70035481	-	3	70029990-70031931;70032132-70032255;70034892-70035481
G29546.3	G29546	chr2	70031566	70087013	-	10	70031566-70031931;70032132-70032255;70045190-70046796;70051202-70051305;70053730-70053792;70055713-70055910;70059642-70059680;70083537-70083687;70085546-70085624;70085815-70087013
G29546.4	G29546	chr2	70048684	70087013	-	8	70048684-70048957;70051202-70051305;70053730-70053792;70055713-70055910;70059642-70059680;70083537-70083687;70085546-70085624;70085815-70087013
G29638.1	G29638	chr2	73947330	73981600	-	2	73947330-73947935;73981108-73981600
G29829.1	G29829	chr2	85316725	85317151	+	2	85316725-85316812;85316883-85317151
G29890.1	G29890	chr2	87454726	87551366	+	4	87454726-87454901;87455483-87455645;87521206-87521514;87551158-87551366
G29926.1	G29926	chr2	89560199	89585652	-	4	89560199-89563572;89580557-89580635;89581005-89581140;89585549-89585652
G29931.1	G29931	chr2	89968850	89969350	+	2	89968850-89968923;89969047-89969350
G29935.1	G29935	chr2	90154062	90160335	+	3	90154062-90154152;90154278-90154471;90160232-90160335
G29935.2	G29935	chr2	90172801	90235458	+	3	90172801-90172947;90173116-90173309;90235265-90235458
G29958.1	G29958	chr2	94218938	94244014	+	3	94218938-94219719;94219889-94224689;94242627-94244014
G29961.1	G29961	chr2	94552600	94575034	+	2	94552600-94552971;94561328-94575034
G29980.1	G29980	chr2	95127576	95165691	-	2	95127576-95127608;95164189-95165691
G29991.1	G29991	chr2	95293419	95307950	+	4	95293419-95294783;95296004-95297453;95298682-95306599;95306704-95307950
G30044.1	G30044	chr2	97409486	97437321	-	5	97409486-97409952;97416153-97416405;97422954-97423084;97423176-97423272;97429216-97437321
G30044.2	G30044	chr2	97409802	97490564	-	6	97409802-97409955;97416158-97416405;97422954-97423084;97423176-97423918;97424294-97439598;97490419-97490564
G30044.3	G30044	chr2	97416220	97435825	-	4	97416220-97416405;97422954-97423084;97423176-97423272;97423788-97435825
G30044.4	G30044	chr2	97422100	97435825	-	4	97422100-97422659;97422954-97423084;97423176-97423272;97423788-97435825
G30083.1	G30083	chr2	98775445	98780190	+	2	98775445-98775654;98779142-98780190
G30149.1	G30149	chr2	101250531	101252710	-	2	101250531-101250907;101252555-101252710
G30149.2	G30149	chr2	101250571	101252710	-	2	101250571-101250907;101252484-101252710
G30240.1	G30240	chr2	106553893	106573819	+	4	106553893-106553992;106557304-106558428;106569003-106569135;106569467-106573819
G30285.1	G30285	chr2	109866208	109926115	+	2	109866208-109866276;109925153-109926115
G30287.1	G30287	chr2	109986360	109996647	+	4	109986360-109987190;109987560-109993819;109994400-109995794;109995874-109996647
G30287.2	G30287	chr2	109986501	109997637	+	3	109986501-109987190;109987560-109988802;109994400-109997637
G30287.3	G30287	chr2	109986561	109996647	+	2	109986561-109987190;109994400-109996647
G30319.1	G30319	chr2	111207591	111495046	-	8	111207591-111208661;111208755-111208977;111233627-111233739;111239801-111239996;111248147-111248241;111344060-111344237;111365560-111367575;111494884-111495046
G30367.1	G30367	chr2	113235450	113242090	+	3	113235450-113235570;113238089-113238212;113239088-113242090
G30367.2	G30367	chr2	113235499	113276581	+	8	113235499-113235570;113238089-113238212;113255389-113255549;113259263-113259584;113263277-113263454;113265475-113270307;113271835-113271971;113273056-113276581
G30370.1	G30370	chr2	113414716	113415525	-	1	113414716-113415525
G30429.1	G30429	chr2	113611775	113614575	+	2	113611775-113612114;113613397-113614575
G30450.1	G30450	chr2	118131954	118143017	-	2	118131954-118132372;118142923-118143017
G30488.1	G30488	chr2	119723196	119759805	-	3	119723196-119723319;119730285-119730375;119759631-119759805
G30590.1	G30590	chr2	127712144	127783951	-	2	127712144-127712222;127782833-127783951
G30659.1	G30659	chr2	134840807	134918710	-	4	134840807-134842270;134866541-134867739;134868943-134869041;134918562-134918710
G30659.2	G30659	chr2	134864577	134918710	-	5	134864577-134867739;134868943-134869041;134876106-134876138;134877519-134877643;134918562-134918710
G30759.1	G30759	chr2	141518137	141521598	+	2	141518137-141518339;141520028-141521598
G30782.1	G30782	chr2	130025992	130052215	-	11	130025992-130026185;130028308-130028483;130034309-130034377;130035133-130037437;130039133-130039178;130040389-130040560;130045104-130045580;130047181-130047379;130048425-130048806;130049131-130049412;130049815-130052215
G30782.2	G30782	chr2	130026002	130067633	-	17	130026002-130027537;130028308-130028483;130034309-130034377;130034710-130034831;130035133-130037437;130038527-130039178;130040389-130040560;130045356-130045580;130047181-130047379;130048425-130048619;130049067-130049412;130049815-130051528;130051589-130052674;130052703-130059746;130060812-130061339;130065133-130066170;130067582-130067633
G30782.3	G30782	chr2	130040988	130450303	-	6	130040988-130043335;130433779-130436381;130437986-130438184;130439284-130439478;130447327-130447528;130448069-130450303
G30801.1	G30801	chr2	130495897	130504898	+	2	130495897-130496349;130497825-130504898
G30805.1	G30805	chr2	130669135	130705856	+	11	130669135-130670528;130671166-130680862;130681253-130681598;130682046-130682240;130683330-130683528;130685133-130693796;130695236-130695334;130695466-130695591;130696341-130696409;130702253-130702428;130703200-130705856
G30806.1	G30806	chr2	130615785	130624820	-	2	130615785-130622861;130624336-130624820
G30821.1	G30821	chr2	131226119	131231470	-	2	131226119-131229630;131231108-131231470
G30822.1	G30822	chr2	131232128	131237592	+	2	131232128-131233782;131233847-131237592
G30998.1	G30998	chr2	157332029	157379778	-	2	157332029-157332046;157378535-157379778
G31097.1	G31097	chr2	162073504	162080122	+	5	162073504-162073583;162074783-162074935;162075024-162075142;162075344-162075611;162077229-162080122
G31154.1	G31154	chr2	164645932	164667058	-	3	164645932-164653914;164665846-164665901;164666348-164667058
G31156.1	G31156	chr2	164840508	164963194	+	10	164840508-164840822;164848841-164849402;164912313-164912435;164922077-164934495;164939856-164939898;164945583-164945671;164949934-164950133;164959254-164959329;164960898-164960967;164962916-164963194
G31156.2	G31156	chr2	164840508	164893177	+	4	164840508-164840822;164848841-164849402;164887500-164887636;164888769-164893177
G31156.3	G31156	chr2	164955566	164963194	+	4	164955566-164955726;164959254-164959360;164960898-164960967;164962916-164963194
G31252.1	G31252	chr2	169701812	169717406	-	2	169701812-169716402;169716908-169717406
G31560.1	G31560	chr2	180093559	180159359	-	6	180093559-180117576;180119166-180119274;180123332-180123428;180141304-180141578;180149192-180149316;180159297-180159359
G31560.2	G31560	chr2	180098972	180141787	-	5	180098972-180117576;180118788-180118949;180119166-180119274;180123332-180123428;180141304-180141787
G31560.3	G31560	chr2	180138481	180141787	-	2	180138481-180140185;180141304-180141787
G31568.1	G31568	chr2	180353828	180435899	+	7	180353828-180353995;180367343-180367418;180369901-180370077;180406311-180406513;180412342-180413574;180416112-180423948;180435612-180435899
G31568.2	G31568	chr2	180353828	180386555	+	4	180353828-180353995;180367343-180367418;180369901-180370077;180379074-180386555
G31579.1	G31579	chr2	180488153	180495246	-	1	180488153-180495246
G31583.1	G31583	chr2	180551889	180666010	-	7	180551889-180556222;180558813-180566601;180567029-180568145;180569129-180569161;180579171-180579226;180591629-180598559;180665408-180666010
G31583.2	G31583	chr2	180566313	180692565	-	9	180566313-180567148;180568076-180568145;180569129-180569161;180571711-180571831;180579171-180579226;180591629-180591727;180600733-180600907;180602400-180602471;180692229-180692565
G31586.1	G31586	chr2	180692349	180966974	+	6	180692349-180692441;180724595-180724690;180827240-180827507;180859361-180868867;180906531-180926845;180927292-180966974
G31586.2	G31586	chr2	180692392	180861997	+	8	180692392-180692441;180724595-180724690;180725190-180740972;180743332-180751113;180827240-180827507;180840601-180840688;180840793-180854359;180855283-180861997
G31650.1	G31650	chr2	185936783	185943612	-	1	185936783-185943612
G31757.1	G31757	chr2	192749770	192765390	+	4	192749770-192750028;192750788-192750872;192753723-192753845;192754284-192765390
G31794.1	G31794	chr2	192375329	192432737	+	6	192375329-192375447;192377655-192377746;192378095-192380285;192390492-192390760;192400162-192400250;192431366-192432737
G31794.2	G31794	chr2	192388103	192483419	+	11	192388103-192389403;192390492-192390760;192391070-192391228;192396590-192396686;192400162-192400250;192457419-192457481;192457969-192458177;192458261-192458391;192470332-192470513;192470955-192471024;192471342-192483419
G31794.3	G31794	chr2	192459143	192483419	+	4	192459143-192463323;192470332-192470513;192470955-192471024;192471342-192483419
G31800.1	G31800	chr2	192536759	192546247	-	2	192536759-192544710;192545953-192546247
G31800.2	G31800	chr2	192537563	192546247	-	2	192537563-192544906;192545953-192546247
G31858.1	G31858	chr2	196260001	196264204	+	3	196260001-196260161;196260240-196260372;196263050-196264204
G31893.1	G31893	chr2	197508136	197511592	+	2	197508136-197508231;197510427-197511592
G31960.1	G31960	chr2	201063088	201064756	+	2	201063088-201063162;201064049-201064756
G31967.1	G31967	chr2	201233459	201251389	+	3	201233459-201233554;201234015-201234112;201240269-201251389
G32028.1	G32028	chr2	202640082	202742229	+	2	202640082-202640129;202739598-202742229
G32083.1	G32083	chr2	206707237	206710598	+	1	206707237-206710598
G32293.1	G32293	chr2	218215684	218217083	-	2	218215684-218216851;218216960-218217083
G32488.1	G32488	chr2	226795781	226815521	+	4	226795781-226796559;226807485-226807625;226808388-226808637;226810911-226815521
G32553.1	G32553	chr2	230724749	230725403	-	2	230724749-230725280;230725312-230725403
G32578.1	G32578	chr2	230569733	230572155	-	2	230569733-230569760;230571881-230572155
G32753.1	G32753	chr2	237483791	237487187	-	1	237483791-237487187
G32870.1	G32870	chr2	241272005	241280366	+	4	241272005-241272579;241273041-241273684;241274002-241274109;241279949-241280366
G32891.1	G32891	chr20	129877	145751	+	2	129877-130056;145414-145751
G33383.1	G33383	chr20	25831990	25854041	-	6	25831990-25835031;25835983-25836079;25836705-25836832;25836995-25837076;25848704-25848948;25853859-25854041
G33393.1	G33393	chr20	26009792	26011288	+	2	26009792-26009889;26010845-26011288
G33438.1	G33438	chr20	29457899	29459735	-	2	29457899-29458513;29459629-29459735
G33455.1	G33455	chr20	30570634	30580096	-	2	30570634-30570885;30579315-30580096
G33468.1	G33468	chr20	30811924	30812758	+	2	30811924-30812212;30812730-30812758
G33484.1	G33484	chr20	31567486	31573236	-	2	31567486-31567948;31572798-31573236
G33526.1	G33526	chr20	32688924	32690179	-	2	32688924-32689032;32689171-32690179
G33526.2	G33526	chr20	32689080	32690179	-	2	32689080-32689730;32689771-32690179
G33685.1	G33685	chr20	38109374	38115927	+	3	38109374-38109568;38110418-38110535;38114619-38115927
G33695.1	G33695	chr20	38406010	38435379	-	10	38406010-38406322;38415105-38415228;38419577-38419680;38420532-38420900;38421005-38421098;38422290-38422368;38426418-38426503;38431040-38431112;38434503-38434626;38435196-38435379
G33695.2	G33695	chr20	38406010	38435379	-	11	38406010-38406322;38415105-38415228;38419573-38419680;38420532-38420900;38421005-38421098;38422086-38422241;38425934-38426048;38426418-38426503;38431040-38431112;38434503-38434626;38435026-38435379
G33695.3	G33695	chr20	38406010	38435379	-	10	38406010-38406322;38413551-38413667;38415105-38415224;38420532-38420900;38421005-38421098;38425934-38426048;38426418-38426503;38431040-38431112;38434503-38434626;38435196-38435379
G33764.1	G33764	chr20	42575588	42594826	+	4	42575588-42576114;42576244-42576448;42582899-42586613;42594712-42594826
G33764.2	G33764	chr20	42575621	42591884	+	3	42575621-42576114;42576244-42576448;42583934-42591884
G33894.1	G33894	chr20	47209213	47218816	-	2	47209213-47214524;47216797-47218816
G34136.1	G34136	chr20	57718484	57729331	+	6	57718484-57720657;57721359-57721458;57722611-57722702;57723645-57723841;57724602-57724731;57725063-57729331
G34136.2	G34136	chr20	57767742	57904986	+	3	57767742-57768932;57898268-57898464;57903166-57904986
G34137.1	G34137	chr20	57726971	57763332	-	9	57726971-57727591;57727730-57727828;57728319-57728550;57729330-57729470;57731438-57735045;57735164-57736682;57737658-57737831;57741551-57741755;57763029-57763332
G34137.2	G34137	chr20	57727978	57763332	-	8	57727978-57728550;57729330-57729470;57731438-57731697;57735164-57735261;57736619-57736682;57737658-57737831;57750037-57753494;57763029-57763332
G34137.3	G34137	chr20	57754556	57763332	-	2	57754556-57761866;57763029-57763332
G34138.1	G34138	chr20	57924394	57943083	+	2	57924394-57924503;57940848-57943083
G34152.1	G34152	chr20	59424995	59429885	-	2	59424995-59425335;59429651-59429885
G34291.1	G34291	chr20	63514311	63519292	-	2	63514311-63517885;63518471-63519292
G34301.1	G34301	chr20	63627072	63629102	+	2	63627072-63627392;63628244-63629102
G34361.1	G34361	chr21	5031612	5041107	+	3	5031612-5031624;5039204-5039363;5039496-5041107
G34361.2	G34361	chr21	5038075	5041107	+	2	5038075-5039085;5039220-5041107
G34367.1	G34367	chr21	5101733	5105375	+	2	5101733-5102097;5102567-5105375
G34402.1	G34402	chr21	7048919	7469007	+	4	7048919-7049060;7081048-7081213;7085244-7087053;7468835-7469007
G34486.1	G34486	chr21	14743148	14744595	-	2	14743148-14743373;14744453-14744595
G34504.1	G34504	chr21	17454565	17454856	-	1	17454565-17454856
G34518.1	G34518	chr21	15928177	15979112	+	5	15928177-15928529;15960495-15960623;15962673-15962900;15965331-15965407;15972310-15979112
G34522.1	G34522	chr21	16193820	16645758	+	9	16193820-16194633;16231055-16231115;16391613-16391685;16487489-16487538;16606993-16607087;16619448-16627785;16627883-16628021;16630795-16630972;16640229-16645758
G34522.2	G34522	chr21	16419517	16646388	+	9	16419517-16419741;16487489-16487538;16537378-16537439;16606993-16607087;16627176-16627785;16627883-16628021;16630795-16630972;16631440-16631489;16640229-16646388
G34532.1	G34532	chr21	17500440	17512834	-	2	17500440-17500804;17512334-17512834
G34657.1	G34657	chr21	8209524	8260977	+	3	8209524-8209933;8254143-8254349;8260727-8260977
G34657.2	G34657	chr21	8209555	8256780	+	2	8209555-8210192;8254400-8256780
G34661.1	G34661	chr21	8397768	8410149	+	8	8397768-8399101;8399150-8402441;8402469-8402647;8403379-8403519;8404251-8405803;8405835-8406056;8406183-8407437;8409172-8410149
G34702.1	G34702	chr21	28539308	28544450	+	3	28539308-28539884;28540052-28540227;28542849-28544450
G34795.1	G34795	chr21	32399234	32450676	+	2	32399234-32399273;32448916-32450676
G34891.1	G34891	chr21	36141395	36156336	-	4	36141395-36141946;36146255-36147767;36148344-36151665;36156216-36156336
G34927.1	G34927	chr21	38475139	38483611	-	2	38475139-38481559;38481658-38483611
G34950.1	G34950	chr21	39602816	39612853	-	4	39602816-39603465;39603566-39606347;39609582-39609665;39612296-39612853
G34981.1	G34981	chr21	41486466	41508179	-	3	41486466-41488025;41498118-41498189;41508080-41508179
G35055.1	G35055	chr21	42646722	42653535	-	3	42646722-42650443;42650563-42650740;42651589-42653535
G35089.1	G35089	chr21	44011091	44012263	-	1	44011091-44012263
G35130.1	G35130	chr21	45002372	45005576	+	1	45002372-45005576
G35148.1	G35148	chr21	45555541	45556664	+	2	45555541-45555612;45555660-45556664
G35198.1	G35198	chr22	11924829	11974214	-	3	11924829-11929140;11971939-11971998;11973930-11974214
G35214.1	G35214	chr21	46289713	46290356	-	2	46289713-46289925;46289971-46290356
G35221.1	G35221	chr21	46445992	46451266	-	2	46445992-46446082;46447202-46451266
G35250.1	G35250	chr22	15692805	15703455	-	3	15692805-15701047;15701078-15701482;15702959-15703455
G35375.1	G35375	chr22	20049388	20068289	+	2	20049388-20049595;20067354-20068289
G35482.1	G35482	chr22	22263643	22273020	-	2	22263643-22270496;22271377-22273020
G35514.1	G35514	chr22	24207354	24217831	+	3	24207354-24207499;24213588-24213729;24215225-24217831
G35539.1	G35539	chr22	24573165	24583704	-	4	24573165-24575380;24576004-24577060;24580203-24580323;24583658-24583704
G35549.1	G35549	chr22	25178301	25179331	-	2	25178301-25178677;25178965-25179331
G35704.1	G35704	chr22	31160157	31207019	+	6	31160157-31160303;31192683-31192702;31195468-31195581;31196935-31196990;31201497-31201615;31204488-31207019
G35796.1	G35796	chr22	35776544	35840587	-	3	35776544-35777031;35838264-35838684;35840191-35840587
G35803.1	G35803	chr22	36220528	36222145	+	1	36220528-36222145
G35803.2	G35803	chr22	36220558	36222145	+	2	36220558-36220878;36221821-36222145
G35809.1	G35809	chr22	36444503	36456077	-	2	36444503-36445604;36455916-36456077
G35814.1	G35814	chr22	36487185	36505586	-	2	36487185-36487878;36505555-36505586
G35855.1	G35855	chr22	37929034	37949425	+	3	37929034-37929058;37944835-37947605;37948347-37949425
G35870.1	G35870	chr22	38340935	38398933	-	8	38340935-38341248;38341552-38342369;38352954-38355058;38356567-38357294;38361398-38361560;38380369-38380423;38380936-38380990;38398779-38398933
G35870.2	G35870	chr22	38352463	38398933	-	5	38352463-38355121;38356459-38361560;38380369-38380423;38380936-38380990;38398779-38398933
G35909.1	G35909	chr22	39239535	39251814	+	4	39239535-39239783;39240362-39240756;39241056-39241622;39247140-39251814
G35909.2	G35909	chr22	39239733	39251814	+	4	39239733-39239783;39240362-39241876;39247140-39247873;39247917-39251814
G35909.3	G35909	chr22	39239772	39251814	+	4	39239772-39239783;39240362-39241622;39247140-39247875;39247903-39251814
G35909.4	G35909	chr22	39244983	39251814	+	2	39244983-39245032;39246078-39251814
G35939.1	G35939	chr22	40273243	40276631	-	2	40273243-40273569;40276530-40276631
G36017.1	G36017	chr22	42090955	42139682	+	7	42090955-42091181;42091296-42091600;42124046-42124562;42124874-42125407;42136198-42136714;42137026-42138282;42139318-42139682
G36021.1	G36021	chr22	42269554	42281568	+	3	42269554-42270025;42274987-42279229;42279414-42281568
G36021.2	G36021	chr22	42269754	42278111	+	3	42269754-42270025;42274987-42276542;42276695-42278111
G36021.3	G36021	chr22	42269767	42281568	+	4	42269767-42270025;42273893-42274440;42274655-42274821;42274987-42281568
G36055.1	G36055	chr22	43599516	43645876	+	2	43599516-43599548;43645440-43645876
G36055.2	G36055	chr22	43644979	43645876	+	2	43644979-43645456;43645753-43645876
G36086.1	G36086	chr22	45145005	45163666	-	2	45145005-45152449;45163517-45163666
G36090.1	G36090	chr22	47379374	47380110	+	1	47379374-47380110
G36102.1	G36102	chr22	47631686	47645705	+	3	47631686-47631886;47635179-47642173;47643396-47645705
G36102.2	G36102	chr22	47631693	48023226	+	11	47631693-47631886;47635179-47635353;47686199-47686312;47686574-47686695;47686802-47686938;47687140-47687206;47843988-47844141;48013740-48013936;48015558-48015636;48015810-48017540;48017838-48023226
G36175.1	G36175	chr22	45604429	45620884	-	4	45604429-45604758;45605400-45605513;45620208-45620298;45620759-45620884
G36188.1	G36188	chr22	46013090	46014283	-	2	46013090-46013482;46014136-46014283
G36252.1	G36252	chr22	50583019	50585682	+	2	50583019-50583396;50583597-50585682
G36252.2	G36252	chr22	50583025	50587850	+	5	50583025-50583323;50583597-50585682;50586529-50586639;50586842-50586952;50587269-50587850
G36513.1	G36513	chr3	4811523	4887583	-	6	4811523-4814431;4825745-4825862;4830946-4831018;4885722-4885788;4887150-4887329;4887470-4887583
G36515.1	G36515	chr3	4896717	4906573	-	3	4896717-4898699;4900540-4900697;4906375-4906573
G36558.1	G36558	chr3	7130449	7171864	-	3	7130449-7134727;7169072-7169219;7171119-7171864
G36595.1	G36595	chr3	9385395	9397670	-	6	9385395-9385923;9388086-9388127;9390289-9390497;9391678-9391826;9395505-9395579;9397423-9397670
G36595.2	G36595	chr3	9388848	9398521	-	3	9388848-9389796;9390289-9391826;9398298-9398521
G36595.3	G36595	chr3	9388939	9397276	-	4	9388939-9389796;9390289-9390497;9390884-9391826;9397001-9397276
G36657.1	G36657	chr3	11192122	11226139	-	3	11192122-11193887;11194992-11195204;11225699-11226139
G36657.2	G36657	chr3	11202578	11226139	-	3	11202578-11206852;11207279-11207398;11225699-11226139
G36670.1	G36670	chr3	11803680	11868816	-	2	11803680-11805391;11868794-11868816
G36783.1	G36783	chr3	17556143	17603408	-	2	17556143-17556157;17601972-17603408
G36869.1	G36869	chr3	24137849	24190535	+	4	24137849-24137948;24173783-24173904;24177949-24178012;24189574-24190535
G36896.1	G36896	chr3	25699661	25699965	-	1	25699661-25699965
G36919.1	G36919	chr3	27821597	27899918	+	7	27821597-27821724;27824649-27824748;27860086-27860293;27891094-27891159;27895482-27895665;27896257-27896346;27899690-27899918
G36935.1	G36935	chr3	28839064	29200595	-	5	28839064-28839116;28865223-28865292;28975604-28975718;29182955-29183129;29200051-29200595
G36987.1	G36987	chr3	32570974	32618527	+	2	32570974-32572362;32618499-32618527
G37075.1	G37075	chr3	37787941	37821100	-	5	37787941-37790205;37790842-37790965;37806078-37806228;37808703-37808880;37821013-37821100
G37139.1	G37139	chr3	39177747	39181532	+	2	39177747-39177928;39181211-39181532
G37188.1	G37188	chr3	42247917	42263143	+	5	42247917-42248152;42249095-42249246;42249807-42249992;42253456-42253619;42261635-42263143
G37242.1	G37242	chr3	43366286	43408687	-	2	43366286-43366974;43408577-43408687
G37263.1	G37263	chr3	44486069	44510749	-	3	44486069-44486083;44505835-44506926;44510552-44510749
G37263.2	G37263	chr3	44490931	44498326	-	3	44490931-44493916;44494865-44496776;44497706-44498326
G37307.1	G37307	chr3	46364469	46371468	-	2	46364469-46365045;46371243-46371468
G37341.1	G37341	chr3	47163997	47174479	+	3	47163997-47164597;47169168-47170113;47174039-47174479
G37371.1	G37371	chr3	48440221	48444313	+	4	48440221-48440312;48440402-48440458;48440544-48440628;48443847-48444313
G37371.2	G37371	chr3	48440221	48444313	+	3	48440221-48440312;48440540-48440628;48443847-48444313
G37454.1	G37454	chr3	50313227	50314546	+	1	50313227-50314546
G37531.1	G37531	chr3	52410520	52416309	+	5	52410520-52411339;52412810-52412920;52413995-52414048;52414495-52414587;52415894-52416309
G37531.2	G37531	chr3	52410524	52416309	+	5	52410524-52411339;52412810-52412920;52413995-52414048;52414495-52414587;52414727-52416309
G37540.1	G37540	chr3	52534012	52542292	+	4	52534012-52534148;52534802-52534877;52536582-52536773;52540423-52542292
G37557.1	G37557	chr3	52897711	52901817	+	2	52897711-52897827;52901321-52901817
G37565.1	G37565	chr3	53129522	53130462	-	2	53129522-53130002;53130337-53130462
G37634.1	G37634	chr3	56719810	56721773	+	1	56719810-56721773
G37674.1	G37674	chr3	57902271	57920055	-	5	57902271-57904419;57905602-57905742;57905966-57906047;57917183-57917276;57919877-57920055
G37674.2	G37674	chr3	57902974	57920055	-	5	57902974-57904419;57905602-57905679;57905966-57906047;57917183-57917276;57919877-57920055
G37674.3	G37674	chr3	57902974	57920055	-	7	57902974-57904419;57905602-57905742;57905966-57906047;57911886-57911921;57913813-57913950;57917183-57917276;57919877-57920055
G37676.1	G37676	chr3	57972434	57975099	-	2	57972434-57972692;57974928-57975099
G37717.1	G37717	chr3	60215134	61251515	-	7	60215134-60215163;60447901-60447937;60536714-60536979;60821918-60822011;61042046-61042099;61200616-61200665;61251300-61251515
G37728.1	G37728	chr3	61672929	61684767	+	2	61672929-61680738;61681008-61684767
G37802.1	G37802	chr3	66038446	66040294	+	3	66038446-66038805;66039077-66039198;66040051-66040294
G37907.1	G37907	chr3	71266236	71277876	-	3	71266236-71266392;71268233-71268304;71276959-71277876
G37910.1	G37910	chr3	71582189	71583423	+	2	71582189-71582789;71583165-71583423
G37920.1	G37920	chr3	75406479	75435311	-	6	75406479-75406667;75414264-75423061;75426449-75426599;75430831-75430914;75432807-75432870;75434917-75435311
G37987.1	G37987	chr3	80600618	80770826	-	5	80600618-80604473;80631230-80631287;80633814-80633971;80761437-80761573;80769758-80770826
G38048.1	G38048	chr3	87851397	87879752	+	2	87851397-87869416;87869436-87879752
G38088.1	G38088	chr3	93470367	93470799	+	1	93470367-93470799
G38099.1	G38099	chr3	94006938	94028704	-	3	94006938-94007456;94018438-94018498;94028366-94028704
G38372.1	G38372	chr3	112284985	112409442	-	9	112284985-112285004;112340089-112347222;112351588-112362231;112366581-112366658;112380402-112380601;112381905-112386399;112387206-112387484;112404352-112404446;112409235-112409442
G38381.1	G38381	chr3	112656301	112696867	-	2	112656301-112656320;112695399-112696867
G38444.1	G38444	chr3	114501692	114549100	-	2	114501692-114501725;114544510-114549100
G38473.1	G38473	chr3	116222415	116233607	-	2	116222415-116222756;116232699-116233607
G38495.1	G38495	chr3	117678774	117997595	-	3	117678774-117678980;117680938-117680972;117997181-117997595
G38550.1	G38550	chr3	121333266	121342316	+	2	121333266-121334440;121334532-121342316
G38579.1	G38579	chr3	122416207	122422049	+	2	122416207-122416250;122421190-122422049
G38680.1	G38680	chr3	126591477	126606772	-	3	126591477-126599227;126599368-126600541;126605668-126606772
G38744.1	G38744	chr3	129184046	129203398	+	2	129184046-129184472;129199137-129203398
G38744.2	G38744	chr3	129184048	129196868	+	2	129184048-129184472;129196064-129196868
G38770.1	G38770	chr3	129760545	129798413	-	2	129760545-129760670;129797994-129798413
G38837.1	G38837	chr3	134250493	134251280	+	2	134250493-134250563;134250664-134251280
G38891.1	G38891	chr3	132197460	132260422	-	5	132197460-132197552;132228155-132235189;132235353-132244259;132246570-132253470;132259783-132260422
G38891.2	G38891	chr3	132216205	132260422	-	3	132216205-132234282;132234302-132244259;132259783-132260422
G38891.3	G38891	chr3	132308341	132321734	-	2	132308341-132311663;132320573-132321734
G38897.1	G38897	chr3	132263834	132269874	+	3	132263834-132264407;132264870-132265009;132269655-132269874
G38920.1	G38920	chr3	136319563	136333013	+	2	136319563-136319608;136331991-136333013
G38923.1	G38923	chr3	136641718	136657559	-	2	136641718-136642407;136657180-136657559
G38978.1	G38978	chr3	138898613	138916019	-	2	138898613-138900094;138915855-138916019
G39142.1	G39142	chr3	148626591	148629375	-	1	148626591-148629375
G39154.1	G39154	chr3	148955699	148984996	-	2	148955699-148955720;148984173-148984996
G39165.1	G39165	chr3	149284761	149316268	+	3	149284761-149285182;149287620-149300834;149316181-149316268
G39165.2	G39165	chr3	149284781	149346563	+	2	149284781-149285182;149333521-149346563
G39192.1	G39192	chr3	150039000	150041097	+	3	150039000-150039259;150039786-150039870;150040628-150041097
G39195.1	G39195	chr3	150238672	150249039	+	3	150238672-150238830;150238934-150238998;150243410-150249039
G39281.1	G39281	chr3	154024451	154110353	-	6	154024451-154026642;154030276-154030379;154089328-154089680;154090208-154090331;154108668-154108785;154110102-154110353
G39303.1	G39303	chr3	155854627	155863739	+	3	155854627-155855078;155858251-155858332;155862647-155863739
G39454.1	G39454	chr3	165548690	165567793	+	4	165548690-165549149;165553389-165555741;165556694-165560374;165566622-165567793
G39454.2	G39454	chr3	165548690	165567793	+	3	165548690-165549149;165553386-165553520;165560228-165567793
G39454.3	G39454	chr3	165548690	165566272	+	3	165548690-165549149;165553386-165555741;165556694-165566272
G39483.1	G39483	chr3	167664644	167674002	-	1	167664644-167674002
G39492.1	G39492	chr3	167892346	167936214	-	3	167892346-167896077;167927298-167927408;167935910-167936214
G39556.1	G39556	chr3	171808826	171809864	-	2	171808826-171809138;171809166-171809864
G39560.1	G39560	chr3	172179250	172264772	+	2	172179250-172181144;172264255-172264772
G39564.1	G39564	chr3	172599884	172600545	-	1	172599884-172600545
G39566.1	G39566	chr3	172666210	172676718	+	2	172666210-172666682;172675949-172676718
G39566.2	G39566	chr3	172666440	172676718	+	2	172666440-172666682;172675946-172676718
G39588.1	G39588	chr3	174281536	174340030	-	2	174281536-174282029;174339338-174340030
G39616.1	G39616	chr3	175221889	175275103	-	5	175221889-175229199;175232387-175232516;175232620-175250166;175271056-175271145;175274110-175275103
G39616.2	G39616	chr3	175235050	175275103	-	5	175235050-175235809;175242381-175257187;175263968-175264093;175271056-175271145;175274110-175275103
G39888.1	G39888	chr3	187440028	187450324	+	5	187440028-187440227;187447048-187447121;187447607-187447757;187448849-187448890;187449250-187450324
G39938.1	G39938	chr3	188131133	188181928	+	2	188131133-188131154;188180796-188181928
G39941.1	G39941	chr3	188858200	188891231	+	2	188858200-188859113;188881139-188891231
G39941.2	G39941	chr3	188858708	188891231	+	2	188858708-188858858;188883500-188891231
G39941.3	G39941	chr3	188858827	188891231	+	2	188858827-188859114;188881139-188891231
G40023.1	G40023	chr3	193960497	193976776	+	2	193960497-193960695;193972230-193976776
G40033.1	G40033	chr3	194199652	194313058	-	4	194199652-194203679;194204818-194204966;194305756-194306027;194312600-194313058
G40054.1	G40054	chr3	194583997	194591045	+	4	194583997-194584873;194589020-194589142;194589473-194589626;194589854-194591045
G40055.1	G40055	chr3	194618499	194624707	-	2	194618499-194620782;194624684-194624707
G40094.1	G40094	chr3	196989750	196992217	+	2	196989750-196990187;196990642-196992217
G40242.1	G40242	chr4	124537	133266	+	4	124537-125296;126847-130914;131409-131505;132354-133266
G40249.1	G40249	chr4	340945	385304	+	2	340945-341149;379456-385304
G40252.1	G40252	chr4	480301	499156	-	2	480301-485970;499055-499156
G40252.2	G40252	chr4	482576	499156	-	3	482576-487085;497126-497721;499055-499156
G40304.1	G40304	chr4	761575	765074	-	3	761575-762740;764488-764609;764911-765074
G40304.2	G40304	chr4	770744	781853	-	4	770744-770788;772873-779067;779575-780688;781771-781853
G40304.3	G40304	chr4	771499	781853	-	3	771499-774745;774947-779056;779572-781853
G40392.1	G40392	chr4	3137430	3143543	+	2	3137430-3137467;3143205-3143543
G40411.1	G40411	chr4	4542130	4552585	+	3	4542130-4542625;4544737-4544907;4548205-4552585
G40463.1	G40463	chr4	6653695	6673830	-	4	6653695-6656236;6659451-6659570;6661939-6662036;6673683-6673830
G40471.1	G40471	chr4	6759477	6762105	-	2	6759477-6760078;6761856-6762105
G40472.1	G40472	chr4	6763503	6767639	+	3	6763503-6763712;6765111-6765949;6767447-6767639
G40500.1	G40500	chr4	8159009	8161963	+	1	8159009-8161963
G40569.1	G40569	chr4	11429048	11438688	+	4	11429048-11429380;11433190-11433319;11434320-11434415;11438163-11438688
G40638.1	G40638	chr4	15650433	15700580	-	5	15650433-15650683;15667563-15668040;15681352-15682114;15699574-15699625;15700217-15700580
G40638.2	G40638	chr4	15659730	15700580	-	4	15659730-15659922;15667375-15668040;15681279-15682114;15700261-15700580
G40638.3	G40638	chr4	15664227	15681727	-	3	15664227-15664354;15667375-15668040;15681352-15681727
G40834.1	G40834	chr4	26857610	26859609	+	3	26857610-26857768;26858198-26858347;26858612-26859609
G40977.1	G40977	chr4	38189750	38206331	-	2	38189750-38193661;38206092-38206331
G40981.1	G40981	chr4	38594511	38664876	-	14	38594511-38594739;38601861-38602049;38602308-38602493;38605926-38606016;38606313-38606486;38607650-38608175;38609906-38613259;38614624-38614708;38624421-38625283;38625601-38625762;38628038-38628102;38630499-38630581;38635955-38636058;38664793-38664876
G40981.2	G40981	chr4	38594515	38645352	-	16	38594515-38594747;38601865-38602049;38602308-38602493;38605926-38606016;38606313-38606486;38607650-38608175;38609906-38609976;38610422-38613259;38614624-38614708;38624421-38625283;38625601-38625762;38628038-38628102;38630499-38630581;38635955-38636058;38644783-38644988;38645220-38645352
G40992.1	G40992	chr4	39041048	39126693	+	2	39041048-39041075;39124802-39126693
G41175.1	G41175	chr4	49161265	49255359	+	5	49161265-49161480;49163487-49163546;49207639-49207863;49254537-49254660;49255144-49255359
G41186.1	G41186	chr4	49579550	49581070	-	1	49579550-49581070
G41216.1	G41216	chr4	52712403	52781882	+	5	52712403-52712527;52712823-52712959;52713493-52714238;52719867-52721546;52781852-52781882
G41537.1	G41537	chr4	73259126	73263950	+	2	73259126-73260724;73261327-73263950
G41570.1	G41570	chr4	75081581	75127353	-	4	75081581-75082357;75084588-75084703;75121924-75122019;75127065-75127353
G41580.1	G41580	chr4	75514472	75547334	+	7	75514472-75514520;75515432-75515532;75516771-75516979;75521735-75521861;75539858-75539959;75542408-75542552;75544327-75547334
G41623.1	G41623	chr4	76939831	76949701	-	2	76939831-76941610;76941638-76949701
G41634.1	G41634	chr4	77548047	77548612	-	1	77548047-77548612
G41634.2	G41634	chr4	77548087	77548612	-	2	77548087-77548151;77548177-77548612
G41637.1	G41637	chr4	77624715	77636983	-	3	77624715-77632042;77634300-77634420;77636820-77636983
G41637.2	G41637	chr4	77625910	77636983	-	3	77625910-77632042;77634300-77634720;77636820-77636983
G41677.1	G41677	chr4	78975938	79308798	+	6	78975938-78976235;79044974-79045124;79086095-79086262;79195835-79195932;79306690-79306728;79308272-79308798
G41677.2	G41677	chr4	79173381	79308798	+	4	79173381-79173749;79195835-79195932;79306690-79306728;79308272-79308798
G41677.3	G41677	chr4	79206584	79308798	+	5	79206584-79206754;79244943-79245568;79258782-79259039;79306690-79306728;79308272-79308798
G41686.1	G41686	chr4	79663713	79697970	+	3	79663713-79663848;79667988-79668127;79696412-79697970
G41686.2	G41686	chr4	79663760	79697970	+	3	79663760-79663848;79667873-79668127;79696412-79697970
G41691.1	G41691	chr4	79827094	79878777	+	2	79827094-79827603;79877614-79878777
G41691.2	G41691	chr4	79827470	79878777	+	3	79827470-79827603;79861289-79863586;79877614-79878777
G41691.3	G41691	chr4	79827534	79878777	+	3	79827534-79827603;79861289-79876793;79876874-79878777
G41811.1	G41811	chr4	86875701	86934951	-	4	86875701-86875715;86922016-86926326;86933394-86933542;86934486-86934951
G41811.2	G41811	chr4	86921634	86934951	-	4	86921634-86926326;86932221-86932319;86933394-86933542;86934486-86934951
G41838.1	G41838	chr4	87682993	87710845	-	2	87682993-87683304;87710348-87710845
G41849.1	G41849	chr4	89681511	89720172	+	4	89681511-89681684;89684444-89687002;89691284-89691405;89719825-89720172
G41855.1	G41855	chr4	88319168	88341887	+	2	88319168-88319425;88341302-88341887
G41922.1	G41922	chr4	94617038	94668811	+	2	94617038-94617665;94665509-94668811
G41961.1	G41961	chr4	94670168	94674865	+	2	94670168-94670633;94671165-94674865
G41964.1	G41964	chr4	94703030	94721494	-	2	94703030-94703724;94721350-94721494
G41965.1	G41965	chr4	94742746	94760317	-	3	94742746-94744094;94754829-94754905;94759326-94760317
G41965.2	G41965	chr4	94742746	94760317	-	3	94742746-94744094;94754829-94754905;94758573-94760317
G41965.3	G41965	chr4	94742746	94760317	-	4	94742746-94744094;94754829-94754905;94759326-94759367;94760010-94760317
G42110.1	G42110	chr4	105586393	105589435	-	4	105586393-105587306;105587897-105588140;105589044-105589117;105589224-105589435
G42179.1	G42179	chr4	110197513	110198778	-	3	110197513-110197974;110198246-110198367;110198521-110198778
G42342.1	G42342	chr4	119454714	119552025	+	15	119454714-119455133;119460182-119460242;119460730-119460827;119461716-119461851;119462895-119462979;119493332-119493437;119494432-119494523;119497810-119497903;119499560-119499871;119512350-119512464;119512812-119512970;119528739-119528789;119543752-119543845;119550378-119550443;119551887-119552025
G42342.2	G42342	chr4	119454790	119552025	+	16	119454790-119455133;119460182-119460242;119460730-119460827;119461716-119461851;119462895-119462979;119488644-119488717;119493332-119493437;119494432-119494523;119497810-119497903;119499560-119499871;119506910-119507033;119512350-119512464;119512812-119512970;119528739-119528789;119543752-119543845;119550378-119552025
G42342.3	G42342	chr4	119454815	119552025	+	15	119454815-119455133;119460182-119460242;119460730-119460827;119461716-119461851;119462895-119462979;119493332-119493437;119494432-119494523;119497810-119497903;119499560-119499836;119512350-119512464;119512812-119512970;119528739-119528789;119543752-119543845;119550378-119550443;119551887-119552025
G42342.4	G42342	chr4	119454838	119552025	+	16	119454838-119455133;119460182-119460242;119460730-119460827;119461716-119461851;119462895-119462979;119493332-119493437;119494432-119494523;119497810-119497903;119499560-119499836;119512350-119512464;119512812-119512970;119528739-119528789;119543752-119543845;119547706-119547728;119550378-119550443;119551887-119552025
G42477.1	G42477	chr4	127965761	127970945	+	2	127965761-127968077;127970458-127970945
G42614.1	G42614	chr4	139366603	139454034	-	5	139366603-139366617;139403805-139405488;139412497-139414024;139415936-139416012;139453684-139454034
G42873.1	G42873	chr4	153051574	153065278	-	2	153051574-153058463;153064809-153065278
G42932.1	G42932	chr4	155442581	155450191	+	4	155442581-155442652;155443348-155443720;155444795-155444890;155447467-155450191
G42932.2	G42932	chr4	155444718	155450191	+	3	155444718-155444890;155446150-155446213;155447467-155450191
G42940.1	G42940	chr4	155668636	155674828	-	3	155668636-155668909;155672170-155672222;155674605-155674828
G42940.2	G42940	chr4	155668691	155674828	-	3	155668691-155668909;155670481-155672222;155674605-155674828
G42940.3	G42940	chr4	155668778	155674828	-	3	155668778-155668909;155672170-155672557;155674605-155674828
G42986.1	G42986	chr4	158171372	158204201	+	7	158171372-158171480;158172662-158172940;158176911-158177046;158179660-158179735;158198787-158198870;158199087-158199486;158201411-158204201
G43058.1	G43058	chr4	164754061	164810717	+	4	164754061-164754411;164770418-164770555;164797488-164797606;164801090-164810717
G43121.1	G43121	chr4	168987584	169074614	-	6	168987584-168990556;168990976-168994660;169053763-169060172;169061420-169061579;169070644-169070749;169074152-169074614
G43121.2	G43121	chr4	168990781	169074614	-	6	168990781-168990821;169054767-169060172;169061420-169061579;169070644-169070749;169072027-169072200;169074152-169074614
G43121.3	G43121	chr4	169040151	169074614	-	4	169040151-169046500;169070644-169070749;169072027-169072200;169074152-169074614
G43121.4	G43121	chr4	169040492	169074614	-	3	169040492-169046500;169070644-169070749;169074152-169074614
G43121.5	G43121	chr4	169044203	169074614	-	8	169044203-169046500;169048490-169049290;169050031-169055697;169056611-169060172;169061420-169061579;169070644-169070749;169072027-169072200;169074152-169074614
G43131.1	G43131	chr4	170084706	170088674	+	2	170084706-170085056;170088471-170088674
G43173.1	G43173	chr4	173159283	173169155	-	5	173159283-173165132;173166123-173166299;173166644-173166790;173167961-173168113;173168863-173169155
G43258.1	G43258	chr4	177600304	177660028	-	2	177600304-177600323;177659695-177660028
G43347.1	G43347	chr4	183710586	183713592	+	2	183710586-183711671;183711761-183713592
G43359.1	G43359	chr4	184988712	185006972	+	2	184988712-184989392;185004499-185006972
G43385.1	G43385	chr4	185373108	185378763	+	2	185373108-185376396;185377405-185378763
G43432.1	G43432	chr4	187373264	187380474	-	3	187373264-187375627;187377080-187377165;187380187-187380474
G43432.2	G43432	chr4	187373264	187380474	-	3	187373264-187375627;187377080-187377165;187380246-187380474
G43437.1	G43437	chr4	187565011	187587129	-	3	187565011-187565897;187582420-187582530;187586845-187587129
G43437.2	G43437	chr4	187565011	187587129	-	2	187565011-187565897;187586845-187587129
G43573.1	G43573	chr5	1882857	1884757	+	2	1882857-1883546;1884479-1884757
G43584.1	G43584	chr5	2266867	2278497	+	2	2266867-2267120;2278232-2278497
G43858.1	G43858	chr5	20901549	20936658	-	3	20901549-20901660;20903357-20903430;20936392-20936658
G43888.1	G43888	chr5	21459555	21475012	+	7	21459555-21459584;21459677-21459743;21461782-21461866;21466618-21467086;21467686-21468583;21469224-21471646;21473356-21475012
G43960.1	G43960	chr5	29471283	29485459	-	2	29471283-29476985;29485284-29485459
G43967.1	G43967	chr5	29788189	29815057	+	5	29788189-29788321;29792337-29793783;29810676-29810779;29812015-29812186;29813734-29815057
G44039.1	G44039	chr5	34585766	34591295	+	3	34585766-34585886;34588818-34588931;34590165-34591295
G44049.1	G44049	chr5	34220799	34230358	+	4	34220799-34220884;34227581-34227797;34227996-34228197;34229980-34230358
G44049.2	G44049	chr5	34220799	34230358	+	3	34220799-34220884;34227996-34228197;34229980-34230358
G44055.1	G44055	chr5	34265474	34293149	+	3	34265474-34265806;34286009-34286189;34286295-34293149
G44055.2	G44055	chr5	34265474	34304483	+	3	34265474-34265806;34298773-34298846;34300544-34304483
G44193.1	G44193	chr5	40798273	40800563	+	1	40798273-40800563
G44224.1	G44224	chr5	42456204	42474825	+	2	42456204-42456246;42474124-42474825
G44237.1	G44237	chr5	42982565	43003124	-	4	42982565-42985662;42990838-42993498;42997610-42999363;43000386-43003124
G44245.1	G44245	chr5	43067605	43074420	+	3	43067605-43067634;43067969-43069724;43070511-43074420
G44245.2	G44245	chr5	43067680	43084116	+	3	43067680-43067786;43067969-43068217;43071166-43084116
G44302.1	G44302	chr5	44815687	44823504	+	2	44815687-44820428;44821000-44823504
G44480.1	G44480	chr5	59774095	59831236	-	2	59774095-59775034;59831166-59831236
G44504.1	G44504	chr5	61162500	61183223	+	5	61162500-61162526;61162697-61163326;61179703-61179827;61180351-61180438;61181909-61183223
G44626.1	G44626	chr5	68508093	68535799	-	4	68508093-68508387;68531759-68531917;68533418-68533672;68535635-68535799
G44639.1	G44639	chr5	69027609	69043959	-	3	69027609-69030163;69038518-69038576;69043442-69043959
G44688.1	G44688	chr5	70099956	70123619	+	2	70099956-70101588;70120304-70123619
G44730.1	G44730	chr5	71649569	71658870	+	4	71649569-71649911;71650068-71651102;71652668-71652754;71656742-71658870
G44750.1	G44750	chr5	73246493	73275026	-	2	73246493-73246656;73274683-73275026
G44885.1	G44885	chr5	79777796	79784933	-	2	79777796-79778118;79784846-79784933
G44896.1	G44896	chr5	80256152	80260435	+	2	80256152-80256852;80259370-80260435
G45177.1	G45177	chr5	98769617	98774644	-	3	98769617-98771184;98772621-98773946;98774347-98774644
G45177.2	G45177	chr5	98769617	98774644	-	4	98769617-98770253;98770827-98771184;98772621-98773946;98774347-98774644
G45177.3	G45177	chr5	98769617	98773946	-	3	98769617-98770253;98770827-98771184;98773307-98773946
G45177.4	G45177	chr5	98769617	98774644	-	3	98769617-98770253;98770827-98771184;98774347-98774644
G45182.1	G45182	chr5	98929132	98931662	+	2	98929132-98929311;98930096-98931662
G45552.1	G45552	chr5	127229298	127233046	+	3	127229298-127229539;127231973-127232129;127232268-127233046
G45555.1	G45555	chr5	127304786	127319677	-	3	127304786-127306768;127312552-127312717;127319569-127319677
G45570.1	G45570	chr5	127939488	128083666	-	5	127939488-127941220;127956803-127956921;127966162-127966928;128061143-128061244;128082734-128083666
G45570.2	G45570	chr5	127964416	128083666	-	4	127964416-127964429;127965890-127966928;128061143-128061244;128082734-128083666
G45631.1	G45631	chr5	132311280	132370015	-	7	132311280-132312253;132332188-132332310;132334784-132334926;132349814-132349957;132360079-132364992;132365941-132366781;132369416-132370015
G45685.1	G45685	chr5	134370396	134371122	-	2	134370396-134370928;134371012-134371122
G45694.1	G45694	chr5	134526276	134527718	-	2	134526276-134526708;134527567-134527718
G45797.1	G45797	chr5	139274130	139328193	+	6	139274130-139274161;139276120-139276150;139278326-139278408;139279050-139279129;139282738-139284897;139328176-139328193
G45802.1	G45802	chr5	139388424	139420522	+	4	139388424-139388544;139388887-139389013;139417594-139417716;139418001-139420522
G46008.1	G46008	chr5	149637241	149641558	-	3	149637241-149638707;149640998-149641148;149641271-149641558
G46008.2	G46008	chr5	149637242	149641558	-	3	149637242-149638707;149640998-149641148;149641427-149641558
G46288.1	G46288	chr5	163453630	163459861	-	4	163453630-163454050;163456928-163457080;163457561-163457610;163459326-163459861
G46303.1	G46303	chr5	164995328	165014828	+	2	164995328-164995343;165011816-165014828
G46305.1	G46305	chr5	164973195	165134019	+	3	164973195-164973532;165007366-165007412;165129813-165134019
G46305.2	G46305	chr5	164973220	165027706	+	6	164973220-164973560;165007368-165007412;165015432-165015583;165021339-165021421;165021511-165027316;165027372-165027706
G46326.1	G46326	chr5	165814011	165815939	+	1	165814011-165815939
G46494.1	G46494	chr5	173329548	173335124	+	2	173329548-173329751;173334809-173335124
G46607.1	G46607	chr5	177430020	177447779	-	3	177430020-177430034;177445978-177446344;177447643-177447779
G46618.1	G46618	chr5	177615219	177619754	+	3	177615219-177618310;177618641-177618804;177618915-177619754
G46627.1	G46627	chr5	177924777	177960543	+	5	177924777-177924825;177939536-177939766;177951716-177951956;177957608-177957679;177959718-177960543
G46627.2	G46627	chr5	177924777	177960543	+	6	177924777-177924825;177939536-177939766;177950308-177950565;177951716-177951956;177957608-177957679;177959718-177960543
G46700.1	G46700	chr5	180292160	180295871	+	2	180292160-180292481;180295034-180295871
G46700.2	G46700	chr5	180292170	180295871	+	2	180292170-180292300;180295034-180295871
G46717.1	G46717	chr5	180869852	180871372	+	2	180869852-180869969;180870961-180871372
G46720.1	G46720	chr5	180843182	180861480	-	4	180843182-180848082;180851380-180851493;180860527-180860654;180861218-180861480
G46720.2	G46720	chr5	180843575	180861480	-	3	180843575-180848082;180851380-180851493;180861218-180861480
G46735.1	G46735	chr5	181191861	181194429	+	3	181191861-181192016;181193341-181193467;181194233-181194429
G46735.2	G46735	chr5	181192067	181194429	+	2	181192067-181192192;181194233-181194429
G46740.1	G46740	chr5	181246485	181254669	+	4	181246485-181246882;181247115-181248624;181248662-181253080;181254419-181254669
G46740.2	G46740	chr5	181246522	181272307	+	5	181246522-181247386;181257186-181261384;181263627-181263766;181271572-181271689;181271915-181272307
G46934.1	G46934	chr6	2687592	2697747	+	3	2687592-2687837;2688858-2688963;2697457-2697747
G46934.2	G46934	chr6	2687592	2697747	+	3	2687592-2687837;2688878-2688963;2697457-2697747
G46959.1	G46959	chr6	2988326	2995274	+	3	2988326-2988709;2993930-2994053;2994277-2995274
G46987.1	G46987	chr6	3982485	3998694	-	2	3982485-3989928;3990750-3998694
G46988.1	G46988	chr6	4002667	4006126	-	1	4002667-4006126
G47027.1	G47027	chr6	6694791	6710981	-	2	6694791-6700355;6710871-6710981
G47028.1	G47028	chr6	6710494	6733190	+	3	6710494-6711067;6717809-6717928;6728995-6733190
G47034.1	G47034	chr6	7080341	7103124	+	2	7080341-7081880;7102460-7103124
G47049.1	G47049	chr6	7540233	7543149	-	2	7540233-7541053;7542770-7543149
G47179.1	G47179	chr6	13571690	13574473	-	2	13571690-13573221;13573964-13574473
G47286.1	G47286	chr6	17950403	18051678	-	4	17950403-17951429;17987053-17987144;17994439-17994546;18051328-18051678
G47314.1	G47314	chr6	20729696	20751250	+	2	20729696-20730568;20750687-20751250
G47380.1	G47380	chr6	24976135	24977458	+	2	24976135-24976673;24976844-24977458
G47456.1	G47456	chr6	27019805	27024237	+	4	27019805-27020054;27020164-27020655;27023253-27023397;27023764-27024237
G47456.2	G47456	chr6	27019916	27024237	+	5	27019916-27020054;27020164-27020363;27020555-27020655;27023253-27023397;27023749-27024237
G47459.1	G47459	chr6	27061249	27074753	-	3	27061249-27062268;27069426-27070670;27074534-27074753
G47503.1	G47503	chr6	28121650	28137293	-	3	28121650-28122640;28123083-28123211;28136744-28137293
G47516.1	G47516	chr6	28215146	28222627	-	2	28215146-28217574;28222427-28222627
G47538.1	G47538	chr6	28985697	28990689	+	5	28985697-28985884;28986041-28986232;28986312-28986506;28986676-28986879;28988299-28990689
G47617.1	G47617	chr6	31832521	31839764	+	5	31832521-31833242;31834242-31835200;31835410-31835451;31837235-31837435;31839542-31839764
G47648.1	G47648	chr6	32893881	32910389	+	2	32893881-32895026;32900919-32910389
G47648.2	G47648	chr6	32893881	32910389	+	2	32893881-32894927;32900919-32910389
G47661.1	G47661	chr6	33631243	33633767	-	2	33631243-33633013;33633363-33633767
G47685.1	G47685	chr6	34219619	34220468	+	2	34219619-34219704;34220019-34220468
G47699.1	G47699	chr6	34547048	34551531	+	3	34547048-34547194;34550243-34550563;34550860-34551531
G47824.1	G47824	chr6	38464067	38474317	-	3	38464067-38465727;38465761-38469571;38474289-38474317
G47840.1	G47840	chr6	38919116	38934060	-	5	38919116-38922038;38922089-38923567;38924912-38925051;38931296-38931373;38932876-38934060
G47840.2	G47840	chr6	38919116	38934060	-	4	38919116-38922038;38922089-38923567;38924912-38925051;38932876-38934060
G47840.3	G47840	chr6	38919121	38934060	-	3	38919121-38923567;38924912-38925051;38932876-38934060
G47840.4	G47840	chr6	38919192	38934060	-	4	38919192-38923567;38924912-38929671;38931296-38931373;38932876-38934060
G47885.1	G47885	chr6	41523894	41547530	-	3	41523894-41524225;41546088-41546217;41547460-41547530
G47901.1	G47901	chr6	41990689	42048968	-	2	41990689-41992041;42048500-42048968
G47928.1	G47928	chr6	42764127	42791990	+	2	42764127-42764164;42785483-42791990
G47930.1	G47930	chr6	42874067	42889925	+	2	42874067-42874109;42888388-42889925
G47930.2	G47930	chr6	42879928	42889925	+	2	42879928-42880743;42888388-42889925
G48012.1	G48012	chr6	44726627	44729976	-	3	44726627-44726815;44727944-44728154;44729631-44729976
G48013.1	G48013	chr6	44731082	44841181	+	5	44731082-44731368;44772518-44772619;44829587-44829727;44829796-44835463;44835498-44841181
G48013.2	G48013	chr6	44731082	44841181	+	4	44731082-44731368;44829587-44829727;44829796-44835463;44835498-44841181
G48017.1	G48017	chr6	45328185	45372055	+	3	45328185-45328460;45328660-45328784;45371888-45372055
G48060.1	G48060	chr6	45996740	45997016	+	1	45996740-45997016
G48062.1	G48062	chr6	46096826	46129877	-	3	46096826-46097346;46102539-46102659;46129589-46129877
G48150.1	G48150	chr6	52939723	52973235	-	6	52939723-52940016;52945006-52945104;52945333-52945465;52955538-52955671;52956428-52956478;52973106-52973235
G48239.1	G48239	chr6	57941506	57961424	-	7	57941506-57941651;57945488-57947177;57948872-57949068;57949858-57950011;57959027-57959111;57961151-57961224;57961320-57961424
G48239.2	G48239	chr6	57944528	57961424	-	6	57944528-57947177;57948872-57949068;57949357-57950011;57959027-57959111;57961151-57961224;57961320-57961424
G48385.1	G48385	chr6	70393750	70399417	+	5	70393750-70393786;70394132-70394272;70394684-70395043;70395226-70395266;70399214-70399417
G48480.1	G48480	chr6	75237822	75244009	-	4	75237822-75237988;75240300-75240382;75241167-75241265;75243716-75244009
G48496.1	G48496	chr6	76865768	77088483	-	2	76865768-76876283;77087710-77088483
G48583.1	G48583	chr6	82101309	82116355	+	2	82101309-82101401;82113456-82116355
G48732.1	G48732	chr6	91325395	91351864	-	2	91325395-91328106;91351649-91351864
G48732.2	G48732	chr6	91325495	91351864	-	2	91325495-91331697;91351649-91351864
G48858.1	G48858	chr6	99520692	99541206	+	7	99520692-99521147;99526063-99526109;99531362-99531536;99531631-99531790;99535206-99535901;99535947-99539078;99539983-99541206
G48910.1	G48910	chr6	105602990	105613725	+	2	105602990-105603283;105609665-105613725
G49006.1	G49006	chr6	110475258	110479436	+	3	110475258-110475662;110475950-110476399;110479308-110479436
G49012.1	G49012	chr6	110585850	110589410	+	3	110585850-110586077;110586545-110586718;110588878-110589410
G49016.1	G49016	chr6	110660531	110676815	+	4	110660531-110660783;110661460-110661592;110671798-110671920;110676266-110676815
G49016.2	G49016	chr6	110660608	110676815	+	5	110660608-110660783;110661460-110661592;110671798-110671920;110672258-110673575;110674219-110676815
G49025.1	G49025	chr6	111273097	111280885	+	3	111273097-111273422;111277230-111278158;111278412-111280885
G49030.1	G49030	chr6	111483362	111504177	+	3	111483362-111483665;111484743-111484861;111503295-111504177
G49433.1	G49433	chr6	137037911	137045404	-	2	137037911-137038131;137044640-137045404
G49433.2	G49433	chr6	137037911	137045404	-	3	137037911-137038131;137044091-137044272;137044640-137045404
G49471.1	G49471	chr6	138692453	138697288	+	4	138692453-138692617;138694392-138694547;138696596-138696755;138696994-138697288
G49471.2	G49471	chr6	138692546	138697288	+	4	138692546-138692617;138694392-138694547;138696596-138696755;138696902-138697288
G49563.1	G49563	chr6	145144238	145195371	-	5	145144238-145144728;145145309-145150351;145152338-145152517;145157460-145157581;145195246-145195371
G49665.1	G49665	chr6	149497608	149537707	-	2	149497608-149498794;149537678-149537707
G49929.1	G49929	chr6	164770781	164827741	-	5	164770781-164771574;164789043-164794152;164804955-164805093;164805695-164805729;164827577-164827741
G49929.2	G49929	chr6	164789043	164827741	-	6	164789043-164792467;164793821-164794152;164804955-164805090;164805695-164805729;164806065-164806198;164827577-164827741
G49957.1	G49957	chr6	167453096	167455770	-	1	167453096-167455770
G50007.1	G50007	chr6	168726109	168740456	+	4	168726109-168726237;168726390-168726474;168737123-168737232;168740306-168740456
G50016.1	G50016	chr6	167821836	167826850	-	4	167821836-167824228;167824582-167824806;167825402-167825550;167826786-167826850
G50022.1	G50022	chr6	169933519	169981436	+	8	169933519-169933810;169936327-169936484;169950308-169950402;169951340-169951429;169952046-169955768;169956021-169956060;169956458-169956862;169979745-169981436
G50022.2	G50022	chr6	169933519	169957088	+	7	169933519-169933810;169936327-169936484;169950308-169950402;169951343-169951429;169952046-169955768;169956021-169956060;169956458-169957088
G50028.1	G50028	chr6	170155454	170160482	-	2	170155454-170156042;170160124-170160482
G50058.1	G50058	chr6	170735793	170737729	-	2	170735793-170736394;170737500-170737729
G51059.1	G51059	chr7	19449	31315	-	4	19449-19895;20833-21029;26288-26402;31059-31315
G51073.1	G51073	chr7	521510	525272	+	3	521510-521624;521974-524280;524853-525272
G51081.1	G51081	chr7	716382	727341	-	2	716382-716846;727209-727341
G51114.1	G51114	chr7	1160350	1171011	+	5	1160350-1160623;1162961-1163217;1163451-1163495;1164160-1165479;1170759-1171011
G51114.2	G51114	chr7	1160356	1166683	+	5	1160356-1160623;1162351-1162543;1162961-1163217;1163451-1163495;1164160-1166683
G51114.3	G51114	chr7	1160373	1166683	+	5	1160373-1160623;1162351-1162543;1162961-1163217;1163342-1163495;1164160-1166683
G51199.1	G51199	chr7	4973969	5001319	+	7	4973969-4974161;4976300-4976436;4983670-4983773;4984909-4985075;4989062-4989177;4995474-4995582;4996609-5001319
G51470.1	G51470	chr7	19117701	19121916	+	2	19117701-19118104;19121780-19121916
G51536.1	G51536	chr7	22854265	22870676	+	5	22854265-22854280;22856521-22856556;22856972-22858830;22860546-22860638;22869014-22870676
G51602.1	G51602	chr7	25654512	25663053	-	4	25654512-25655888;25656087-25658093;25661669-25661731;25662745-25663053
G51614.1	G51614	chr7	25951485	25952724	+	1	25951485-25952724
G51632.1	G51632	chr7	26549539	26559029	+	3	26549539-26550209;26550731-26552210;26554808-26559029
G51668.1	G51668	chr7	27456363	27458162	-	2	27456363-27457350;27457383-27458162
G51770.1	G51770	chr7	30514794	30594809	-	13	30514794-30517498;30524366-30524486;30550635-30550781;30552099-30552179;30561465-30562128;30563730-30563998;30568832-30568989;30572999-30574881;30576563-30576710;30577648-30578091;30579230-30579314;30585329-30585479;30594710-30594809
G51770.2	G51770	chr7	30515987	30594809	-	12	30515987-30517498;30524366-30524486;30550635-30550781;30552099-30552179;30561465-30562128;30563730-30563998;30568832-30574881;30576563-30576710;30577648-30578091;30579230-30579314;30585329-30585479;30594710-30594809
G51770.3	G51770	chr7	30516974	30594809	-	16	30516974-30517498;30521763-30521852;30522332-30524486;30550635-30550781;30551317-30551479;30552099-30552179;30561465-30562128;30563730-30563998;30568832-30570208;30570274-30574881;30576563-30576710;30577648-30578091;30579005-30579128;30579230-30579314;30585329-30585479;30594710-30594809
G51770.4	G51770	chr7	30516974	30594809	-	15	30516974-30517498;30524366-30524486;30550635-30550781;30552099-30552179;30561465-30562128;30563730-30563998;30568832-30568989;30572714-30574881;30576563-30576710;30577648-30578091;30579005-30579128;30579230-30579314;30584710-30584808;30585329-30585479;30594710-30594809
G51912.1	G51912	chr7	38298667	38311412	-	5	38298667-38300129;38301913-38303623;38303885-38304172;38304663-38304913;38305125-38311412
G51912.2	G51912	chr7	38302108	38311412	-	4	38302108-38303623;38303885-38304172;38304663-38304789;38305125-38311412
G51954.1	G51954	chr7	42856652	42869360	+	3	42856652-42857734;42867502-42867813;42869053-42869360
G51991.1	G51991	chr7	43899361	43924155	-	2	43899361-43900137;43922306-43924155
G52004.1	G52004	chr7	44321061	44322563	+	2	44321061-44321387;44321716-44322563
G52020.1	G52020	chr7	44795024	44796418	-	2	44795024-44795424;44796067-44796418
G52053.1	G52053	chr7	45811566	45814074	+	2	45811566-45812045;45813030-45814074
G52053.2	G52053	chr7	45813077	45815266	+	3	45813077-45813213;45813262-45813639;45813688-45815266
G52238.1	G52238	chr7	63746787	63747403	+	1	63746787-63747403
G52242.1	G52242	chr7	63921023	63925746	-	2	63921023-63925167;63925665-63925746
G52251.1	G52251	chr7	55752647	55774544	+	2	55752647-55752669;55773178-55774544
G52278.1	G52278	chr7	64437169	64450765	-	3	64437169-64443194;64443975-64444112;64449573-64450765
G52278.2	G52278	chr7	64437169	64450765	-	3	64437169-64443169;64443975-64444112;64449573-64450765
G52278.3	G52278	chr7	64437428	64450765	-	3	64437428-64443194;64443975-64444066;64449573-64450765
G52280.1	G52280	chr7	64463720	64496029	+	2	64463720-64464012;64483964-64496029
G52280.2	G52280	chr7	64463881	64496029	+	4	64463881-64464012;64483964-64484098;64487146-64493444;64494487-64496029
G52371.1	G52371	chr7	65711447	65751199	-	5	65711447-65715848;65726770-65726944;65727054-65727108;65740871-65741121;65750882-65751199
G52398.1	G52398	chr7	66581757	66592472	-	2	66581757-66584466;66592256-66592472
G52403.1	G52403	chr7	66654544	66671812	+	5	66654544-66665287;66666113-66666202;66667397-66667610;66668763-66668913;66669229-66671812
G52405.1	G52405	chr7	66678594	66682069	-	2	66678594-66680715;66680850-66682069
G52417.1	G52417	chr7	67192362	67302605	-	6	67192362-67193159;67292462-67292549;67295617-67295801;67297216-67297303;67299284-67299424;67302375-67302605
G52417.2	G52417	chr7	67252949	67302605	-	6	67252949-67255258;67292462-67292549;67295617-67295801;67297216-67297303;67299284-67299424;67302375-67302605
G52442.1	G52442	chr7	72976699	73286492	-	4	72976699-72976801;72994242-72995514;73282703-73283242;73285638-73286492
G52451.1	G52451	chr7	73328211	73374027	-	2	73328211-73328737;73374002-73374027
G52512.1	G52512	chr7	74825094	74852719	-	2	74825094-74826017;74852046-74852719
G52515.1	G52515	chr7	74890655	74908961	+	6	74890655-74890846;74894117-74894257;74896145-74896232;74896398-74896511;74897651-74897835;74905577-74908961
G52526.1	G52526	chr7	75243090	75265546	-	2	75243090-75243116;75263685-75265546
G52567.1	G52567	chr7	77059764	77064586	+	2	77059764-77059872;77063682-77064586
G52567.2	G52567	chr7	77061898	77064586	+	2	77061898-77062130;77063755-77064586
G52584.1	G52584	chr7	77672294	77696265	-	4	77672294-77680794;77683706-77684251;77685201-77685328;77695895-77696265
G52584.2	G52584	chr7	77683567	77696265	-	4	77683567-77684251;77685201-77685328;77695895-77696018;77696171-77696265
G52774.1	G52774	chr7	91800235	91880721	-	4	91800235-91801268;91827414-91827480;91880054-91880113;91880656-91880721
G52813.1	G52813	chr7	93591265	93812530	+	2	93591265-93591771;93807203-93812530
G52925.1	G52925	chr7	99557735	99559498	-	2	99557735-99559059;99559224-99559498
G53074.1	G53074	chr7	104981796	105014140	-	3	104981796-104997025;104999030-105002778;105012545-105014140
G53074.2	G53074	chr7	105005905	105014140	-	2	105005905-105005966;105006100-105014140
G53095.1	G53095	chr7	105876801	105912981	+	2	105876801-105877257;105911016-105912981
G53261.1	G53261	chr7	117710637	117715935	-	2	117710637-117711782;117715737-117715935
G53266.1	G53266	chr7	118179693	118183981	-	3	118179693-118180064;118180641-118183873;118183893-118183981
G53297.1	G53297	chr7	120853514	120858369	-	4	120853514-120855381;120856697-120856833;120857819-120857988;120858233-120858369
G53364.1	G53364	chr7	103446243	103494487	+	4	103446243-103446519;103446616-103446668;103482163-103482329;103490177-103494487
G53522.1	G53522	chr7	129611738	129701740	+	4	129611738-129611824;129630077-129630168;129633444-129634651;129701591-129701740
G53522.2	G53522	chr7	129612318	129634877	+	3	129612318-129612432;129630077-129630168;129633444-129634877
G53550.1	G53550	chr7	129780363	129783898	+	2	129780363-129780571;129781102-129783898
G53598.1	G53598	chr7	131313240	131327779	-	4	131313240-131323868;131324302-131324425;131326805-131326935;131327614-131327779
G53691.1	G53691	chr7	137206252	137245786	+	5	137206252-137206558;137224724-137224804;137225522-137238690;137242615-137243079;137243305-137245786
G53726.1	G53726	chr7	139035614	139036989	+	2	139035614-139035985;139036652-139036989
G53726.2	G53726	chr7	139036011	139036989	+	2	139036011-139036388;139036652-139036989
G53726.3	G53726	chr7	139036011	139036989	+	2	139036011-139036371;139036652-139036989
G53774.1	G53774	chr7	140696684	140706647	+	5	140696684-140696842;140700873-140700959;140702865-140703010;140704859-140704963;140706562-140706647
G53941.1	G53941	chr7	149142797	149147131	-	2	149142797-149146352;149147102-149147131
G53985.1	G53985	chr7	150081551	150085040	-	1	150081551-150085040
G53997.1	G53997	chr7	150405773	150412585	+	3	150405773-150407486;150408641-150408784;150410159-150412585
G53998.1	G53998	chr7	150404443	150405605	-	2	150404443-150404777;150405370-150405605
G54023.1	G54023	chr7	151877140	151879420	+	2	151877140-151877866;151878859-151879420
G54023.2	G54023	chr7	151877191	151879420	+	3	151877191-151877263;151877316-151877866;151878561-151879420
G54033.1	G54033	chr7	152391308	152405954	-	2	152391308-152391574;152405261-152405954
G54081.1	G54081	chr7	155003444	155006533	+	2	155003444-155003708;155003961-155006533
G54220.1	G54220	chr8	299099	300720	-	1	299099-300720
G54226.1	G54226	chr8	303080	312368	-	4	303080-305531;306164-309615;311132-311285;311950-312368
G54226.2	G54226	chr8	303089	309537	-	4	303089-303862;305234-305531;306164-306259;306818-309537
G54226.3	G54226	chr8	303739	318401	-	7	303739-303933;305158-305531;306164-306258;306838-307008;309537-309619;311132-311285;318332-318401
G54226.4	G54226	chr8	303740	305007	-	2	303740-303835;304766-305007
G54234.1	G54234	chr8	632381	656157	-	3	632381-637595;640117-644400;649414-656157
G54294.1	G54294	chr8	6687182	6708224	-	2	6687182-6688982;6708140-6708224
G54433.1	G54433	chr8	12194849	12559882	+	7	12194849-12195437;12195890-12195945;12196066-12196238;12198703-12198796;12202481-12202620;12530942-12531031;12552089-12559882
G54433.2	G54433	chr8	12437139	12626149	+	7	12437139-12437710;12438163-12438511;12440968-12441061;12444755-12444894;12530942-12531031;12565885-12567514;12625615-12626149
G54442.1	G54442	chr8	12505000	12544774	-	6	12505000-12509800;12511121-12511257;12518771-12518955;12525624-12525732;12526632-12527753;12543538-12544774
G54650.1	G54650	chr8	23491083	23494204	-	3	23491083-23492336;23493161-23493328;23493803-23494204
G54661.1	G54661	chr8	23653668	23678421	+	5	23653668-23654404;23655110-23655223;23665504-23665602;23668642-23672755;23678042-23678421
G54661.2	G54661	chr8	23673866	23678421	+	2	23673866-23674688;23678042-23678421
G54893.1	G54893	chr8	37693081	37695747	-	2	37693081-37694983;37695439-37695747
G54928.1	G54928	chr8	38266596	38275604	+	4	38266596-38266677;38270819-38270977;38273372-38273442;38275358-38275604
G54928.2	G54928	chr8	38267610	38274185	+	3	38267610-38267737;38270819-38270977;38273372-38274185
G55074.1	G55074	chr8	48466851	48467278	+	1	48466851-48467278
G55166.1	G55166	chr8	53508149	53525368	-	3	53508149-53516954;53523328-53523929;53524945-53525368
G55193.1	G55193	chr8	54162091	54208172	+	2	54162091-54162165;54207852-54208172
G55220.1	G55220	chr8	56211663	56219049	+	5	56211663-56211837;56212761-56212909;56214597-56214667;56216388-56216531;56217330-56219049
G55248.1	G55248	chr8	57538415	57558673	+	2	57538415-57539613;57545468-57558673
G55287.1	G55287	chr8	59969980	59970418	+	1	59969980-59970418
G55317.1	G55317	chr8	60899970	60904851	+	3	60899970-60900207;60900394-60900493;60903979-60904851
G55424.1	G55424	chr8	68848736	68858271	-	4	68848736-68849098;68849950-68850045;68852700-68852777;68858037-68858271
G55437.1	G55437	chr8	66667595	66686757	+	4	66667595-66667701;66676744-66676902;66677641-66680458;66685380-66686757
G55437.2	G55437	chr8	66671493	66694818	+	5	66671493-66675195;66675895-66676902;66677641-66677954;66679720-66683803;66694766-66694818
G55615.1	G55615	chr8	74588067	74629560	-	3	74588067-74590377;74612453-74612566;74628800-74629560
G55942.1	G55942	chr8	94635155	94640809	-	2	94635155-94637742;94638036-94640809
G55942.2	G55942	chr8	94635564	94640809	-	2	94635564-94637742;94639359-94640809
G55953.1	G55953	chr8	94949616	94985466	+	6	94949616-94950359;94957994-94958179;94975317-94975415;94975816-94975983;94980858-94980973;94984034-94985466
G55976.1	G55976	chr8	97168821	97180701	+	3	97168821-97168867;97175379-97175599;97177531-97180701
G56048.1	G56048	chr8	101468538	101484792	-	3	101468538-101473967;101475765-101478917;101479932-101484792
G56070.1	G56070	chr8	102239346	102290803	+	4	102239346-102239700;102244004-102244121;102251798-102253340;102290789-102290803
G56152.1	G56152	chr8	106696880	106697164	-	2	106696880-106697107;106697136-106697164
G56244.1	G56244	chr8	114029499	114030156	-	1	114029499-114030156
G56273.1	G56273	chr8	115498508	115502947	-	2	115498508-115499943;115499964-115502947
G56284.1	G56284	chr8	116804268	116849463	+	2	116804268-116804514;116848887-116849463
G56327.1	G56327	chr8	119855757	119869010	+	2	119855757-119855879;119868662-119869010
G56359.1	G56359	chr8	123856752	123866122	-	2	123856752-123857123;123865909-123866122
G56359.2	G56359	chr8	123856767	123866122	-	3	123856767-123857123;123858429-123858544;123865909-123866122
G56434.1	G56434	chr8	124900205	124907002	-	2	124900205-124900811;124906430-124907002
G56562.1	G56562	chr8	133361795	133381760	-	4	133361795-133363426;133364525-133364639;133377555-133377668;133379818-133381760
G56562.2	G56562	chr8	133361795	133386785	-	5	133361795-133363426;133364525-133364639;133377555-133379471;133381760-133385686;133386225-133386785
G56562.3	G56562	chr8	133363170	133381760	-	3	133363170-133363426;133377555-133377668;133379818-133381760
G56565.1	G56565	chr8	133359153	133361524	+	3	133359153-133359369;133359536-133360328;133361315-133361524
G56581.1	G56581	chr8	134791229	134800519	-	2	134791229-134795437;134799165-134800519
G56618.1	G56618	chr8	138262146	138264860	+	3	138262146-138262312;138262501-138262557;138262981-138264860
G56750.1	G56750	chr8	143556816	143557689	-	2	143556816-143557316;143557337-143557689
G56778.1	G56778	chr8	144029472	144038121	-	2	144029472-144037087;144037229-144038121
G56786.1	G56786	chr8	144080730	144082563	-	2	144080730-144081381;144082120-144082563
G56805.1	G56805	chr8	144364912	144366213	+	1	144364912-144366213
G56853.1	G56853	chr8	144792674	144798825	+	2	144792674-144792758;144792860-144798825
G56853.2	G56853	chr8	144793075	144798825	+	3	144793075-144793105;144793699-144794248;144795442-144798825
G56985.1	G56985	chr9	3526130	3532983	+	3	3526130-3526242;3529065-3529171;3529287-3532983
G57030.1	G57030	chr9	5576904	5629750	-	2	5576904-5577511;5629566-5629750
G57164.1	G57164	chr9	15304746	15307360	-	2	15304746-15306274;15307083-15307360
G57197.1	G57197	chr9	16726753	16727530	+	2	16726753-16727106;16727314-16727530
G57280.1	G57280	chr9	20658310	20674087	+	2	20658310-20658826;20673619-20674087
G57394.1	G57394	chr9	29188031	29188343	-	1	29188031-29188343
G57466.1	G57466	chr9	33499593	33511269	-	7	33499593-33500790;33503826-33503843;33504537-33504591;33508362-33508429;33509129-33509336;33510619-33510711;33510818-33511269
G57510.1	G57510	chr9	34665597	34682606	+	2	34665597-34665767;34680905-34682606
G57527.1	G57527	chr9	35151260	35162182	-	3	35151260-35151603;35156095-35156302;35162085-35162182
G57583.1	G57583	chr9	36298396	36304999	+	2	36298396-36298487;36302653-36304999
G57621.1	G57621	chr9	37771511	37777194	-	2	37771511-37775571;37776895-37777194
G57624.1	G57624	chr9	37788924	37800709	-	3	37788924-37791242;37798630-37798728;37800666-37800709
G57628.1	G57628	chr9	37847400	37905143	-	5	37847400-37848965;37877882-37880748;37881517-37881631;37899828-37899950;37904067-37905143
G57629.1	G57629	chr9	37904456	37907393	+	2	37904456-37904597;37904808-37907393
G57629.2	G57629	chr9	37904471	37907393	+	2	37904471-37904581;37904808-37907393
G57658.1	G57658	chr9	41340823	41359251	-	2	41340823-41341611;41353966-41359251
G57659.1	G57659	chr9	41357689	41375324	+	3	41357689-41358135;41358907-41359152;41373318-41375324
G57661.1	G57661	chr9	41392486	41394549	+	1	41392486-41394549
G57678.1	G57678	chr9	40945159	40991929	-	3	40945159-40953858;40988673-40988810;40991564-40991929
G57679.1	G57679	chr9	40992179	41056954	+	9	40992179-40992775;40993252-40993434;40994632-40994699;41007439-41007609;41008880-41009006;41011616-41011730;41032833-41033022;41033938-41035088;41053908-41056954
G57679.2	G57679	chr9	40992241	41014298	+	7	40992241-40992775;40993252-40993434;40994632-40994699;41007439-41007609;41008880-41009006;41011616-41011730;41013780-41014298
G57679.3	G57679	chr9	40992260	41014298	+	7	40992260-40992479;40993252-40993434;40994632-40994699;41007439-41007609;41008880-41009006;41011616-41011730;41013780-41014298
G57691.1	G57691	chr9	41248437	41249055	+	1	41248437-41249055
G57715.1	G57715	chr9	42524940	42569388	-	3	42524940-42524960;42562798-42563174;42569028-42569388
G57753.1	G57753	chr9	62532349	62904065	+	3	62532349-62532688;62897734-62897979;62903605-62904065
G57761.1	G57761	chr9	62818278	62818629	-	1	62818278-62818629
G57777.1	G57777	chr9	63611623	63703861	-	3	63611623-63611638;63689032-63689557;63703584-63703861
G57801.1	G57801	chr9	65383169	65384644	+	2	65383169-65383403;65383941-65384644
G57821.1	G57821	chr9	65653104	65653501	+	1	65653104-65653501
G57833.1	G57833	chr9	66253058	66270461	-	2	66253058-66254033;66266354-66270461
G57833.2	G57833	chr9	66263269	66270461	-	2	66263269-66268076;66269156-66270461
G57877.1	G57877	chr9	68951812	68975856	-	4	68951812-68951958;68954848-68954945;68957025-68957211;68975663-68975856
G57877.2	G57877	chr9	68969560	68975856	-	2	68969560-68972641;68975663-68975856
G57946.1	G57946	chr9	72519981	72527996	-	4	72519981-72521438;72523554-72523817;72525262-72525369;72527566-72527996
G57946.2	G57946	chr9	72522401	72527996	-	2	72522401-72523817;72527566-72527996
G57948.1	G57948	chr9	72577765	72654396	+	5	72577765-72578023;72616367-72616477;72627920-72628063;72648596-72648664;72651163-72654396
G57960.1	G57960	chr9	73090169	73113912	-	4	73090169-73091997;73111793-73111906;73112238-73112501;73113596-73113912
G57980.1	G57980	chr9	73573436	73590137	+	3	73573436-73573844;73577868-73577952;73578814-73590137
G57980.2	G57980	chr9	73573614	73587114	+	3	73573614-73573844;73577868-73580541;73581799-73587114
G58129.1	G58129	chr9	83063183	83070554	+	2	83063183-83063413;83067902-83070554
G58129.2	G58129	chr9	83063194	83070554	+	2	83063194-83063418;83067920-83070554
G58129.3	G58129	chr9	83063278	83070554	+	2	83063278-83063413;83067920-83070554
G58133.1	G58133	chr9	83219299	83271270	+	2	83219299-83219377;83269994-83271270
G58144.1	G58144	chr9	83919299	83921528	-	3	83919299-83919813;83920105-83920212;83920986-83921528
G58204.1	G58204	chr9	86014067	86015964	-	2	86014067-86014409;86015722-86015964
G58233.1	G58233	chr9	88065324	88077013	-	2	88065324-88066780;88076784-88077013
G58233.2	G58233	chr9	88066434	88077013	-	2	88066434-88066781;88076915-88077013
G58258.1	G58258	chr9	89181579	89310856	-	5	89181579-89181766;89245050-89245124;89288486-89288617;89308857-89308946;89309365-89310856
G58258.2	G58258	chr9	89286454	89310856	-	3	89286454-89287964;89288290-89288617;89308857-89310856
G58264.1	G58264	chr9	89623841	89673994	+	6	89623841-89624041;89624632-89624826;89630864-89631430;89644352-89644454;89665017-89665382;89672756-89673994
G58326.1	G58326	chr9	92670283	92674548	+	2	92670283-92670673;92672865-92674548
G58346.1	G58346	chr9	93440330	93451650	-	4	93440330-93441373;93441698-93447697;93450478-93450599;93451087-93451650
G58346.2	G58346	chr9	93440806	93453592	-	5	93440806-93441373;93441698-93447697;93448368-93448489;93450478-93450599;93452739-93453592
G58387.1	G58387	chr9	94493288	94504566	-	2	94493288-94495843;94496560-94504566
G58397.1	G58397	chr9	95048346	95088086	+	4	95048346-95049055;95060693-95060810;95080693-95080780;95086681-95088086
G58412.1	G58412	chr9	95386103	95427026	-	4	95386103-95388613;95397202-95397283;95411455-95411677;95426723-95427026
G58412.2	G58412	chr9	95414828	95427026	-	3	95414828-95416164;95423100-95423292;95426723-95427026
G58520.1	G58520	chr9	100353017	100393878	+	4	100353017-100353581;100353996-100354095;100390448-100390546;100392237-100393878
G58543.1	G58543	chr9	103143185	103206561	+	2	103143185-103143199;103205088-103206561
G58627.1	G58627	chr9	107442324	107455715	-	5	107442324-107445331;107446479-107446568;107448377-107448461;107454811-107454973;107455196-107455715
G58703.1	G58703	chr9	111626897	111631208	-	2	111626897-111627448;111631039-111631208
G58743.1	G58743	chr9	112482222	112487204	-	4	112482222-112483645;112484258-112484624;112486389-112486541;112486978-112487204
G58801.1	G58801	chr9	114651695	114656088	+	2	114651695-114652426;114652463-114656088
G58802.1	G58802	chr9	114657132	114661520	+	2	114657132-114657780;114658990-114661520
G58880.1	G58880	chr9	117419544	117466288	-	3	117419544-117437754;117449057-117449177;117465934-117466288
G58880.2	G58880	chr9	117419544	117466288	-	4	117419544-117437754;117449057-117449177;117453802-117453825;117465934-117466288
G58880.3	G58880	chr9	117419544	117466288	-	5	117419544-117437754;117449057-117449177;117451488-117451672;117453802-117453825;117465934-117466288
G59102.1	G59102	chr9	129282437	129292231	+	3	129282437-129282692;129282929-129283058;129285466-129292231
G59102.2	G59102	chr9	129282457	129311494	+	4	129282457-129282692;129282929-129283058;129285509-129287172;129311395-129311494
G59133.1	G59133	chr9	130256688	130266971	-	2	130256688-130263040;130266222-130266971
G59147.1	G59147	chr9	130577333	130579503	-	1	130577333-130579503
G59275.1	G59275	chr9	135462717	135477409	-	2	135462717-135468709;135472459-135477409
G59297.1	G59297	chr9	136671138	136672678	+	3	136671138-136671208;136671308-136672088;136672263-136672678
G59428.1	G59428	chr9	137419698	137423265	-	2	137419698-137420156;137423113-137423265
G59566.1	G59566	chrX	2174272	2197543	-	2	2174272-2174598;2196906-2197543
G59632.1	G59632	chrX	3817527	3882685	-	13	3817527-3817778;3818441-3818500;3818656-3818703;3822373-3822580;3825087-3825231;3826600-3826729;3828505-3829392;3854691-3854927;3860789-3860996;3863501-3863645;3865013-3865142;3866949-3867806;3881764-3882685
G59632.2	G59632	chrX	3887976	3937855	-	5	3887976-3893351;3899215-3900476;3901481-3901653;3928949-3931782;3937651-3937855
G59700.1	G59700	chrX	10810677	10834143	-	2	10810677-10821612;10833553-10834143
G59792.1	G59792	chrX	15646970	15647463	+	2	15646970-15646995;15647061-15647463
G59843.1	G59843	chrX	19363810	19367049	+	2	19363810-19364721;19365030-19367049
G59984.1	G59984	chrX	29890362	29906352	-	2	29890362-29898550;29902899-29906352
G60093.1	G60093	chrX	40170958	40173418	+	2	40170958-40171456;40171728-40173418
G60094.1	G60094	chrX	40171707	40175721	-	3	40171707-40172084;40172402-40175427;40175599-40175721
G60191.1	G60191	chrX	47125660	47129798	-	3	47125660-47125850;47126245-47126375;47129364-47129798
G60199.1	G60199	chrX	47204191	47218534	-	3	47204191-47205350;47217005-47217134;47218502-47218534
G60225.1	G60225	chrX	47905521	47906577	-	1	47905521-47906577
G60334.1	G60334	chrX	52895993	52897091	-	1	52895993-52897091
G60341.1	G60341	chrX	53094069	53173483	+	3	53094069-53094284;53099471-53099608;53166920-53173483
G60341.2	G60341	chrX	53094136	53173483	+	4	53094136-53094284;53099471-53099608;53131018-53131127;53166920-53173483
G60344.1	G60344	chrX	53266276	53281883	-	3	53266276-53266884;53279563-53279776;53281495-53281883
G60430.1	G60430	chrX	57072076	57083487	-	1	57072076-57083487
G60461.1	G60461	chrX	63426412	63561110	-	3	63426412-63431595;63431656-63432491;63560831-63561110
G60461.2	G60461	chrX	63426558	63561110	-	5	63426558-63428981;63432363-63432491;63434288-63436628;63436739-63443132;63560831-63561110
G60509.1	G60509	chrX	66845850	66869253	-	2	66845850-66858353;66868867-66869253
G60518.1	G60518	chrX	66825858	66845791	-	2	66825858-66826254;66829602-66845791
G60613.1	G60613	chrX	70678899	70681985	+	2	70678899-70679826;70679954-70681985
G60625.1	G60625	chrX	71052475	71069911	-	2	71052475-71056301;71069863-71069911
G60701.1	G60701	chrX	73969279	74013298	+	2	73969279-73973771;74011080-74013298
G60701.2	G60701	chrX	73984448	74009880	+	5	73984448-73984541;73994839-73994961;73996348-73998844;73998953-74000496;74004269-74009880
G60756.1	G60756	chrX	78103626	78104056	-	1	78103626-78104056
G60850.1	G60850	chrX	86888527	86926359	+	3	86888527-86888699;86914732-86914787;86916082-86926359
G60853.1	G60853	chrX	87723927	87728851	-	2	87723927-87724212;87728443-87728851
G60872.1	G60872	chrX	89515464	89545034	+	2	89515464-89515693;89543626-89545034
G61010.1	G61010	chrX	101615116	101618001	-	4	101615116-101615467;101616671-101616766;101617502-101617584;101617884-101618001
G61030.1	G61030	chrX	102599181	102650145	+	7	102599181-102599266;102599347-102599847;102601463-102601509;102601879-102601977;102605481-102605653;102639399-102639533;102649953-102650145
G61035.1	G61035	chrX	102769157	102919165	+	14	102769157-102769341;102770351-102770420;102816991-102817082;102825992-102826169;102826968-102827144;102834627-102834976;102839800-102839972;102845856-102846020;102865041-102865152;102897573-102897764;102900749-102900832;102901022-102901133;102901630-102901771;102905660-102919165
G61035.2	G61035	chrX	102769197	102919165	+	17	102769197-102769341;102770351-102770420;102816991-102817082;102825992-102826169;102826968-102827144;102834627-102834976;102839800-102839972;102843328-102843407;102845856-102846020;102865041-102865152;102884142-102884498;102897573-102897764;102900749-102900832;102901022-102901133;102901630-102901771;102905660-102905737;102910828-102919165
G61097.1	G61097	chrX	104066026	104157019	-	5	104066026-104066040;104119534-104121874;104121902-104126643;104130993-104131223;104156877-104157019
G61097.2	G61097	chrX	104119342	104157019	-	3	104119342-104131223;104144505-104144591;104156877-104157019
G61097.3	G61097	chrX	104119532	104157019	-	3	104119532-104121874;104121914-104131223;104156877-104157019
G61097.4	G61097	chrX	104119534	104157019	-	4	104119534-104124488;104125138-104131223;104131847-104131945;104156877-104157019
G61238.1	G61238	chrX	113777549	113784928	-	3	113777549-113779805;113781424-113781539;113784852-113784928
G61267.1	G61267	chrX	115952917	115961124	-	2	115952917-115959126;115959160-115961124
G61285.1	G61285	chrX	118884881	118920268	+	4	118884881-118885223;118892111-118892202;118915356-118915478;118918797-118920268
G61392.1	G61392	chrX	124369140	124373272	+	3	124369140-124369617;124370175-124370320;124371350-124373272
G61392.2	G61392	chrX	124369140	124373272	+	3	124369140-124370013;124370175-124370320;124371350-124373272
G61586.1	G61586	chrX	137413098	137425323	-	2	137413098-137413608;137425189-137425323
G61697.1	G61697	chrX	149907892	149910714	-	1	149907892-149910714
G61736.1	G61736	chrX	152708260	152714562	-	5	152708260-152708640;152708849-152709000;152709460-152709575;152713255-152713315;152714488-152714562
G61738.1	G61738	chrX	152727483	152733767	-	4	152727483-152727863;152728022-152728224;152732444-152732504;152733667-152733767
G61743.1	G61743	chrX	152753900	152760222	+	5	152753900-152753981;152755154-152755214;152758906-152759021;152759482-152759633;152759842-152760222
G61865.1	G61865	chrY	319355	328254	+	4	319355-319661;319722-321248;321682-323661;323793-328254
G61886.1	G61886	chrY	1395346	1399402	+	4	1395346-1395548;1396371-1396648;1398824-1398958;1399366-1399402
G61903.1	G61903	chrY	2609245	2638865	+	9	2609245-2609481;2610995-2611038;2612149-2612218;2615815-2615969;2618739-2618784;2619428-2619497;2623384-2623453;2626596-2626642;2637973-2638865
G61974.1	G61974	chrY	12661266	12663558	-	3	12661266-12662124;12662525-12662751;12663360-12663558
G62032.1	G62032	chrY	18872500	19077416	-	4	18872500-18872834;18877067-18877205;18932742-18932841;19077044-19077416
G62078.1	G62078	chrY	23105291	23109753	-	3	23105291-23106497;23108828-23108893;23109555-23109753
G62082.1	G62082	chrY	23310956	23315430	+	3	23310956-23311155;23311817-23311882;23314213-23315430
G62092.1	G62092	chrY	24926636	24932382	+	3	24926636-24926835;24927497-24927562;24929893-24932382
G62094.1	G62094	chrY	24739025	24743475	-	3	24739025-24740219;24742550-24742615;24743277-24743475

## Sheet: Supplementary Data 2
The list of proteins identified by mass spectrometry analysis of IGF1R-AS1 RNA pulldown in VCaP cells.
No.	Accession Number	Entry name	Molecular Weight	Spectrum Count (Biotin-IGF1R-AS1)	Spectrum Count (Biotin-IGF1R-S1)
1	O15020	SPTBN2	271 kDa	25	0
2	Q14683	SMC1A	143 kDa	23	0
3	P19525	EIF2AK2	62 kDa	19	0
4	P78563	ADARB1	81 kDa	18	0
5	Q9UIG0	BAZ1B	171 kDa	18	0
6	Q7Z333	SETX	303 kDa	18	0
7	P22090	RPS4Y1	29 kDa	17	0
8	Q96T58	SPEN	402 kDa	17	0
9	P08727	KRT19	44 kDa	16	0
10	Q15154	PCM1	229 kDa	16	0
11	O60716	CTNND1	108 kDa	14	0
12	Q14151	SAFB2	107 kDa	14	0
13	O43290	SART1	90 kDa	14	0
14	P28370	SMARCA1	123 kDa	13	0
15	P38935	IGHMBP2	109 kDa	13	0
16	O75691	UTP20	318 kDa	13	0
17	Q13813	SPTAN1	285 kDa	12	0
18	Q9UDY2	TJP2	134 kDa	12	0
19	P49792	RANBP2	358 kDa	11	0
20	Q6DN90	IQSEC1	108 kDa	11	0
21	Q9HCD5	NCOA5	66 kDa	10	0
22	P51114	FXR1	70 kDa	10	0
23	Q04637	EIF4G1	175 kDa	10	0
24	Q14258	TRIM25	71 kDa	10	0
25	O75369	FLNB	278 kDa	10	0
26	Q5UIP0	RIF1	274 kDa	10	0
27	Q29RF7	PDS5A	151 kDa	10	0
28	Q86U86	PBRM1	193 kDa	9	0
29	P51531	SMARCA2	181 kDa	9	0
30	Q01082	SPTBN1	275 kDa	9	0
31	Q8IWR0	ZC3H7A	111 kDa	9	0
32	Q8IY37	DHX37	130 kDa	8	0
33	Q8WYP5	AHCTF1	253 kDa	8	0
34	Q07666	KHDRBS1	48 kDa	8	0
35	P49750	YLPM1	242 kDa	8	0
36	Q9Y5J1	UTP18	62 kDa	8	0
37	O60306	AQR	171 kDa	8	0
38	Q12986	NFX1	124 kDa	8	0
39	Q9Y4K1	CRYBG1	189 kDa	8	0
40	O95714	HERC2	527 kDa	8	0
41	P07814	EPRS1	171 kDa	8	0
42	Q9H0H5	RACGAP1	71 kDa	8	0
43	Q9P0K7	RAI14	110 kDa	7	0
44	P49756	RBM25	100 kDa	7	0
45	Q9Y5B6	PAXBP1	105 kDa	7	0
46	P46940	IQGAP1	189 kDa	7	0
47	Q14669	TRIP12	220 kDa	7	0
48	Q8IYB3	SRRM1	102 kDa	7	0
49	O75676	RPS6KA4	86 kDa	7	0
50	O75694	NUP155	155 kDa	7	0
51	P54132	BLM	159 kDa	7	0
52	Q9H8H0	NOL11	81 kDa	7	0
53	Q14974	KPNB1	97 kDa	7	0
54	Q96KM6	ZNF512B	97 kDa	7	0
55	Q99575	POP1	115 kDa	7	0
56	P35637	FUS	53 kDa	6	0
57	Q14562	DHX8	139 kDa	6	0
58	O95602	POLR1A	195 kDa	6	0
59	Q13045	FLII	145 kDa	6	0
60	P09493	TPM1	33 kDa	6	0
61	Q49A26	GLYR1	61 kDa	6	0
62	P35222	CTNNB1	85 kDa	6	0
63	P49916	LIG3	113 kDa	6	0
64	Q08945	SSRP1	81 kDa	6	0
65	Q8N3C0	ASCC3	251 kDa	6	0
66	Q92621	NUP205	228 kDa	6	0
67	Q96I25	RBM17	45 kDa	6	0
68	Q9BZJ0	CRNKL1	100 kDa	6	0
69	Q9H8H2	DDX31	94 kDa	6	0
70	Q9UBB9	TFIP11	97 kDa	6	0
71	P17987	TCP1	60 kDa	6	0
72	Q6ZRV2	FAM83H	127 kDa	6	0
73	Q86US8	SMG6	160 kDa	6	0
74	Q8IZL8	PELP1	120 kDa	6	0
75	Q8WYQ5	DGCR8	86 kDa	6	0
76	Q9NV06	DCAF13	51 kDa	6	0
77	Q9UJV9	DDX41	70 kDa	6	0
78	Q9NUL3	STAU2	63 kDa	6	0
79	Q9Y4A5	TRRAP	438 kDa	5	0
80	Q2NL82	TSR1	92 kDa	5	0
81	Q8WTT2	NOC3L	93 kDa	5	0
82	Q96PV6	LENG8	88 kDa	5	0
83	Q9HCS7	XAB2	100 kDa	5	0
84	Q9P1Y6	PHRF1	179 kDa	5	0
85	Q14676	MDC1	227 kDa	5	0
86	O00148	DDX39A	49 kDa	5	0
87	O75179	ANKRD17	274 kDa	5	0
88	P12956	XRCC6	70 kDa	5	0
89	Q14202	ZMYM3	152 kDa	5	0
90	Q5C9Z4	NOM1	96 kDa	5	0
91	Q99700	ATXN2	140 kDa	5	0
92	Q9H5H4	ZNF768	60 kDa	5	0
93	O43660	PLRG1	57 kDa	5	0
94	O60293	ZFC3H1	226 kDa	5	0
95	P22695	UQCRC2	48 kDa	5	0
96	P30414	NKTR	166 kDa	5	0
97	P38432	COIL	63 kDa	5	0
98	P78316	NOP14	98 kDa	5	0
99	Q6PGP7	SKIC3	175 kDa	5	0
100	Q99613	EIF3C	105 kDa	5	0
101	Q9UBW7	ZMYM2	155 kDa	5	0
102	Q9UNX4	WDR3	106 kDa	5	0
103	P35221	CTNNA1	100 kDa	5	0
104	P50914	RPL14	23 kDa	5	0
105	Q03252	LMNB2	70 kDa	4	0
106	P33993	MCM7	81 kDa	4	0
107	Q14254	FLOT2	47 kDa	4	0
108	Q9Y2R4	DDX52	67 kDa	4	0
109	Q8N1F7	NUP93	93 kDa	4	0
110	P42167	TMPO	51 kDa	4	0
111	Q7KZF4	SND1	102 kDa	4	0
112	Q86VP6	CAND1	136 kDa	4	0
113	Q9UKN8	GTF3C4	92 kDa	4	0
114	P41252	IARS1	145 kDa	4	0
115	O75151	PHF2	121 kDa	4	0
116	P27797	CALR	48 kDa	4	0
117	P63010	AP2B1	105 kDa	4	0
118	Q14241	ELOA	90 kDa	4	0
119	Q7Z3K3	POGZ	155 kDa	4	0
120	Q9H329	EPB41L4B	100 kDa	4	0
121	Q9ULU4	ZMYND8	132 kDa	4	0
122	P13010	XRCC5	83 kDa	4	0
123	P46939	UTRN	394 kDa	4	0
124	O95347	SMC2	136 kDa	4	0
125	Q15269	PWP2	102 kDa	4	0
126	P02545	LMNA	74 kDa	4	0
127	O43823	AKAP8	76 kDa	4	0
128	Q02241	KIF23	110 kDa	4	0
129	Q9NQZ2	UTP3	55 kDa	4	0
130	P41091	EIF2S3	51 kDa	4	0
131	P49711	CTCF	83 kDa	4	0
132	Q16630	CPSF6	59 kDa	4	0
133	Q86VM9	ZC3H18	106 kDa	4	0
134	Q8NHQ9	DDX55	69 kDa	4	0
135	Q8WXI9	GATAD2B	65 kDa	4	0
136	Q96LT9	RNPC3	59 kDa	4	0
137	Q9H7E2	TDRD3	73 kDa	4	0
138	Q9H9B1	EHMT1	141 kDa	4	0
139	Q9Y285	FARSA	58 kDa	4	0
140	Q9Y4W6	AFG3L2	89 kDa	4	0
141	Q9NTJ3	SMC4	147 kDa	4	0
142	P07305	H1-0	21 kDa	4	0
143	P22102	GART	108 kDa	4	0
144	Q03164	KMT2A	432 kDa	3	0
145	Q8NEY8	PPHLN1	53 kDa	3	0
146	Q8TED0	UTP15	58 kDa	3	0
147	Q86XK2	FBXO11	104 kDa	3	0
148	Q5VYS8	TUT7	171 kDa	3	0
149	Q7Z6E9	RBBP6	202 kDa	3	0
150	Q8N8J6	ZNF615	84 kDa	3	0
151	Q9H7N4	SCAF1	139 kDa	3	0
152	Q99549	MPHOSPH8	97 kDa	3	0
153	P26599	PTBP1	60 kDa	3	0
154	Q9UBU9	NXF1	70 kDa	3	0
155	P52907	CAPZA1	33 kDa	3	0
156	Q8NC56	LEMD2	57 kDa	3	0
157	Q9UPP1	PHF8	118 kDa	3	0
158	Q9P2M7	CGN	137 kDa	3	0
159	Q14157	UBAP2L	115 kDa	3	0
160	O43175	PHGDH	57 kDa	3	0
161	Q03188	CENPC	107 kDa	3	0
162	Q9H6R0	DHX33	79 kDa	3	0
163	Q6KC79	NIPBL	316 kDa	3	0
164	Q9Y4F1	FARP1	119 kDa	3	0
165	Q86U42	PABPN1	33 kDa	3	0
166	Q9BUZ4	TRAF4	54 kDa	3	0
167	Q12874	SF3A3	59 kDa	3	0
168	Q96L91	EP400	343 kDa	3	0
169	Q9UNF1	MAGED2	65 kDa	3	0
170	O95696	BRD1	120 kDa	3	0
171	O94776	MTA2	75 kDa	3	0
172	O94901	SUN1	87 kDa	3	0
173	Q96QD9	FYTTD1	36 kDa	3	0
174	Q92576	PHF3	229 kDa	3	0
175	P62888	RPL30	13 kDa	3	0
176	Q5TH69	ARFGEF3	241 kDa	3	0
177	P55884	EIF3B	92 kDa	3	0
178	O95831	AIFM1	67 kDa	3	0
179	P49368	CCT3	61 kDa	3	0
180	Q8NCA5	FAM98A	55 kDa	3	0
181	O00425	IGF2BP3	64 kDa	3	0
182	Q86UP2	KTN1	156 kDa	3	0
183	O15226	NKRF	78 kDa	3	0
184	Q9H2Y7	ZNF106	209 kDa	3	0
185	Q9ULX6	AKAP8L	72 kDa	3	0
186	Q569K4	ZNF385B	50 kDa	3	0
187	Q96N66	MBOAT7	53 kDa	3	0
188	Q8N163	CCAR2	103 kDa	3	0
189	Q86UE4	MTDH	64 kDa	3	0
190	P57071	PRDM15	169 kDa	3	0
191	P50990	CCT8	60 kDa	3	0
192	Q15392	DHCR24	60 kDa	3	0
193	O43791	SPOP	42 kDa	3	0
194	Q8N5C6	SRBD1	112 kDa	26	1
195	Q96GQ7	DDX27	90 kDa	21	1
196	Q14692	BMS1	146 kDa	18	1
197	O76021	RSL1D1	55 kDa	17	1
198	Q92614	MYO18A	233 kDa	17	1
199	Q9NUL7	DDX28	60 kDa	16	1
200	Q13823	GNL2	84 kDa	16	1
201	Q9BTC0	DIDO1	244 kDa	15	1
202	O95573	ACSL3	80 kDa	14	1
203	Q9GZR7	DDX24	96 kDa	13	1
204	O75367	MACROH2A1	39 kDa	13	1
205	O75534	CSDE1	89 kDa	12	1
206	Q9NW13	RBM28	86 kDa	12	1
207	Q13206	DDX10	101 kDa	12	1
208	Q5QJE6	DNTTIP2	84 kDa	11	1
209	Q9Y446	PKP3	87 kDa	11	1
210	O00411	POLRMT	139 kDa	11	1
211	Q15007	WTAP	44 kDa	10	1
212	Q9NTI5	PDS5B	165 kDa	10	1
213	Q9UQE7	SMC3	142 kDa	10	1
214	Q12797	ASPH	86 kDa	10	1
215	Q8NI36	WDR36	105 kDa	9	1
216	Q5VYK3	ECPAS	204 kDa	9	1
217	Q92945	KHSRP	73 kDa	9	1
218	P40939	HADHA	83 kDa	9	1
219	P53621	COPA	138 kDa	9	1
220	P18583	SON	264 kDa	9	1
221	O75382	TRIM3	81 kDa	9	1
222	P48735	IDH2	51 kDa	8	1
223	P05023	ATP1A1	113 kDa	8	1
224	O94761	RECQL4	133 kDa	8	1
225	Q86V81	ALYREF	27 kDa	7	1
226	Q9BWE0	REPIN1	64 kDa	7	1
227	P04843	RPN1	69 kDa	7	1
228	Q9UKJ3	GPATCH8	164 kDa	7	1
229	A8CG34 (+1)	POM121C	125 kDa	7	1
230	P13674	P4HA1	61 kDa	6	1
231	P33176	KIF5B	110 kDa	6	1
232	P52756	RBM5	92 kDa	6	1
233	Q9UKM9	RALY	32 kDa	6	1
234	Q96AE4	FUBP1	68 kDa	6	1
235	O14980	XPO1	123 kDa	5	1
236	Q8IWA0	WDR75	95 kDa	5	1
237	P50416	CPT1A	88 kDa	5	1
238	Q9BSC4	NOL10	80 kDa	5	1
239	Q9Y5Q9	GTF3C3	101 kDa	4	1
240	P38919	EIF4A3	47 kDa	4	1
241	Q9NVU7	SDAD1	80 kDa	4	1
242	Q01780	EXOSC10	101 kDa	4	1
243	Q8IXT5	RBM12B	118 kDa	4	1
244	P06733	ENO1	47 kDa	4	1
245	P53007	SLC25A1	34 kDa	4	1
246	P61221	ABCE1	67 kDa	4	1
247	Q9NY93	DDX56	62 kDa	4	1
248	P49411	TUFM	50 kDa	4	1
249	P05455	SSB	47 kDa	3	1
250	O75494	SRSF10	31 kDa	3	1
251	P62861	FAU	14 kDa	3	1
252	P26641	EEF1G	50 kDa	3	1
253	O43818	RRP9	52 kDa	3	1
254	P30050	RPL12	18 kDa	3	1
255	O95104	SCAF4	126 kDa	3	1
256	Q6NZY4	ZCCHC8	79 kDa	3	1
257	Q9NYV4	CDK12	164 kDa	3	1
258	Q14739	LBR	71 kDa	3	1
259	P12532	CKMT1A	47 kDa	3	1
260	Q9Y3Y2	CHTOP	26 kDa	3	1
261	Q8TAQ2	SMARCC2	133 kDa	3	1
262	P49207	RPL34	13 kDa	3	1
263	P18077	RPL35A	13 kDa	3	1
264	O95793	STAU1	63 kDa	38	2
265	Q9H583	HEATR1	242 kDa	24	2
266	P30876	POLR2B	134 kDa	20	2
267	Q14978	NOLC1	74 kDa	19	2
268	Q9BUQ8	DDX23	96 kDa	18	2
269	Q9BVJ6	UTP14A	88 kDa	16	2
270	P10275	AR	99 kDa	16	2
271	P35251	RFC1	128 kDa	15	2
272	Q06787	FMR1	71 kDa	14	2
273	Q9BVP2	GNL3	62 kDa	14	2
274	Q14137	BOP1	84 kDa	14	2
275	P28288	ABCD3	75 kDa	14	2
276	Q8IUH3	RBM45	54 kDa	14	2
277	Q03701	CEBPZ	121 kDa	14	2
278	Q8IY81	FTSJ3	97 kDa	14	2
279	O15240	VGF	67 kDa	13	2
280	O00566	MPHOSPH10	79 kDa	12	2
281	Q9BRZ2	TRIM56	81 kDa	12	2
282	P51532	SMARCA4	185 kDa	12	2
283	O15213	WDR46	68 kDa	10	2
284	Q9P2N5	RBM27	119 kDa	10	2
285	Q9Y383	LUC7L2	47 kDa	9	2
286	Q00325	SLC25A3	40 kDa	9	2
287	P98175	RBM10	104 kDa	8	2
288	P26640	VARS1	140 kDa	8	2
289	P55060	CSE1L	110 kDa	7	2
290	Q9Y4W2	LAS1L	83 kDa	7	2
291	P78332	RBM6	129 kDa	7	2
292	P83731	RPL24	18 kDa	7	2
293	P18124	RPL7	29 kDa	6	2
294	P06753	TPM3	33 kDa	6	2
295	P84090	ERH	12 kDa	6	2
296	P62917	RPL8	28 kDa	5	2
297	P62263	RPS14	16 kDa	5	2
298	Q9NX24	NHP2	17 kDa	5	2
299	Q9Y3T9	NOC2L	85 kDa	4	2
300	Q00577	PURA	35 kDa	4	2
301	P06748	NPM1	33 kDa	4	2
302	P62829	RPL23	15 kDa	4	2

## Sheet: Supplementary Data 3
Short hairpin RNA (shRNA), Small interfering RNA (siRNA) Oligo sequences.
Name	inserted oligos or target sequences
IGF1R-AS1-shRNA-1#-F	CCGG CCTATAACCAGCGGTGAATCTCGAGATTCACCGCTGGTTATAGGTTTTTG
IGF1R-AS1-shRNA-1#-R	AATTCAAAAA CCTATAACCAGCGGTGAATCTCGAGATTCACCGCTGGTTATAGG
IGF1R-AS1-shRNA-2#-F	CCGGGGAATGCAATCTTGCAGTTCTCGAGAACTGCAAGATTGCATTCCTTTTTG
IGF1R-AS1-shRNA-2#-R	AATTCAAAAAGGAATGCAATCTTGCAGTTCTCGAGAACTGCAAGATTGCATTCC
siRNA negative control	UAGCGACUAAACACAUCAA
IGF1R-AS1-siRNA-1#	AGAAAGCACUGAAGACCUAUU
IGF1R-AS1-siRNA-2#	CCGUAUUGCUCAGUGGAAAUU
SMARCA1-siRNA-1#	GGAAGACAAUAGGCUAUAAGGUUCC
SMARCA1-siRNA-2#	GGAUUGUAGAAAGAGCUGAGAUAAA
SMARCA4-siRNA-1#	CAAUCAUGUACUUCCAACGGAUCUUGG
SMARCA4-siRNA-2#	UGGGAAGAAUUCUAUCAAGAAGCUCAA

## Sheet: Supplementary Data 4
Primer sequences for qRT-PCR, ChIP-qPCR, PCR clone and in vitro RNA transcription.
GAPDH-F	GGTGAAGGTCGGAGTCAACG	qRT-PCR
GAPDH-R	TGGGTGGAATCATATTGGAACA	qRT-PCR
β-Actin-F	AAGGCCAACCGCGAGAAG	qRT-PCR
β-Actin-R	ACAGCCTGGATAGCAACGTACA	qRT-PCR
IGF1R-AS1-R	TCCGTATTGCTCAGTGGAAA	qRT-PCR
IGF1R-AS1-F	AGATGCCAAGTCATCTGTGG	qRT-PCR
c-Myc-F	CACCGAGTCGTAGTCGAGGT	qRT-PCR
c-Myc-R	TTTCGGGTAGTGGAAAACCA	qRT-PCR
IGF1R-F	AGGATGCACCATCTTCAAGG	qRT-PCR
IGF1R-R	AGGATGAGGCGAAGGTTTTT	qRT-PCR
PSA-F	ACCTGCACCCGGAGAGCT	qRT-PCR
PSA-R	TCACGGACAGGGTGAGGAAG	qRT-PCR
SMARCA1-F	GCTGGAGACTACCGCCATAG	qRT-PCR
SMARCA1-R	CAACCAATTCAGTCCTCGAATCT	qRT-PCR
SMARCA4-F	GACCAGCACTCCCAAGGTTAC	qRT-PCR
SMARCA4-R	CTGGCCCGGAAGACATCTG	qRT-PCR
MCM4-F	GACGTAGAGGCGAGGATTCC	qRT-PCR
MCM4-R	GCTGGGAGTGCCGTATGTC	qRT-PCR
CBX3-F	TAGATCGACGTGTAGTGAATGGG	qRT-PCR
CBX3-R	TGTCTGTGGCACCAATTATTCTT	qRT-PCR
CDK4-F	GGGGACCTAGAGCAACTTACT	qRT-PCR
CDK4-R	CAGCGCAGTCCTTCCAAAT	qRT-PCR
DDX18-F	ATGTCACACCTGCCGATGAAA	qRT-PCR
DDX18-R	CCCTGAAACTTTAGGTTCCGC	qRT-PCR
MCM5-F	ATGTCGGGATTCGACGATCCT	qRT-PCR
MCM5-R	CCAGGTTGTAATGCCGCTTG	qRT-PCR
PA2G4-F	CAGGAGCAAACTATCGCTGAG	qRT-PCR
PA2G4-R	GGACCGAAGTACCCTGTTGG	qRT-PCR
CLNS1A-F	AGCCGCCTGTCTTGGTTAG	qRT-PCR
CLNS1A-R	TCACTTCGGTCCCTGGATAATG	qRT-PCR
TXNL4A-F	GGACTGGCAACAACAACAAGA	qRT-PCR
TXNL4A-R	AGCGGTACTTGGTGGAGTAGT	qRT-PCR
SYNM-F	GCGAGGAGTACGGGATACAG	qRT-PCR
SYNM-R	AATTCTGACGGCATGTTTTCAAC	qRT-PCR
TTC23-F	AGGAGCTGCTACAATGTGGAA	qRT-PCR
TTC23-R	ACCTTGATACACCTGTGCAAATG	qRT-PCR
Schlap1-F	TGGACACAATTTCAAGTCCTCA	qRT-PCR
Schlap1-R	CATGGTGAAAGTGCCTTATACA	qRT-PCR
IGF1R-AS1 FL-F	CGCGGATCCACAGGAATTTCTGCAGTATTACTATGTT	PCR Clone
IGF1R-AS1 FL-R	AAGGAAAAAAGCGGCCGCTCAGACTTCACATTTTCATTAGTTTT
IGF1RAS1-1-176-T7-F	GATCACTAATACGACTCACTATAGGGAGAGGAGA ACAGGAATTTCTGCAGTATTACT	in vitro RNA transcription
IGF1RAS1-177-407-T7-F	GATCACTAATACGACTCACTATAGGGAGAGGAGA CACTCTGAAGAAAGCACTGAAGA
IGF1RAS1-408-511-T7-F	GATCACTAATACGACTCACTATAGGGAGAGGAGA GAGGCTGGGCTTGTGGAG
IGF1RAS1-512-645-T7-F	GATCACTAATACGACTCACTATAGGGAGAGGAGA CCACCATCCAGGGTACTGTTC
IGF1RAS1-1-176-R	GGATTGTTTTTTGTTTCACCATAAGT
IGF1RAS1-177-407-R	CACAGTGGCTGCTTCCT
IGF1RAS1-408-511-R	AGCTGGTAGTGGTAGATGAGATA
IGF1RAS1-512-645-R	TCAGACTTCACATTTTCATTAGT
IGF1R-S1 T7-F	GATCACTAATACGACTCACTATAGGGAGAGGAGA TCAGACTTCACATTTTCATTAGT
IGF1R-S1-R	ACAGGAATTTCTGCAGTATTACT
Myc Promoter	AGGGATCGCGCTGAGTATAA	3C-PCR
Myc-enhancer-E1	GCTGCATGCTTTCATCACTCT
Myc-enhancer-E2	GAGAATGGCAGGACTCCAAA
Myc-enhancer-E3	GGACCACAGCTTGACCTTAAAC
Positive Control (PC)	GATCCTTGGCTCCCTCATCT
Negative Control (NC)	CCAGTACTATGGCTGTCTCATC
GAPDH-Ctrl-F	ACAGTCCATGCCATCACTGCC
GAPDH-Ctrl-R	GCCTGCTTCACCACCTTCTTG
ChIP-IGF1R-AS1-enhancer-F	GACTAGACGCACACACCAC	ChIP-qPCR
ChIP-IGF1R-AS1-enhancer-R	GCCTGTAATCCCAGTGCTTT
ChIP-Myc-enhancer-E3_F	ATGCTGAGTCACAAAGCAAATAC	ChIP-qPCR
ChIP-Myc-enhancer-E3_R	TGATTACCCAGGCACACTTATC
