# Supplementary material for: Tumor-specific lncRNA IGF1R-AS1 trans-regulates chromatin interactions associated with oncogenic MYC signaling
Source: Nat Commun. 2026 Mar 19;17:4171. doi: 10.1038/s41467-026-70814-4 (PMC13153188; doi:10.1038/s41467-026-70814-4)
Supplement: Supplementary file 6 — Source Data [file 41467_2026_70814_MOESM6_ESM.xlsx]

## Sheet: Figure 2
Figure 2f. BRD4 ChIP-qPCR after JQ1/DMSO treatment in VCaP cells.
	DMSO IgG			DMSO BRD4			JQ1 IgG			JQ1 BRD4
BRD4 peak	0.01	0.01	0.01	0.06	0.06	0.07	0.01	0.01	0.01	0.02	0.03	0.02
Figure 2g. qPCR analysis of IGF1R-AS1, Myc and IGF1R expression after JQ1 treatment in VCaP cells.
		DMSO			JQ1 1μM-48h
	IGF1R-AS1	0.97	1	1.02	0.01	0.01	0.01
	Myc	1.08	0.95	0.98	0.04	0.04	0.04
	IGF1R	0.95	0.96	1.09	0.98	1.16	1.03

## Sheet: Figure 3
Figure 3c. IGF1R-AS1 expression in benign, primary PCa, and metastatic (Mets) samples from TCGA-PRAD and SU2C cohorts
	Sample	TCGA-EJ-7328-11A-01R-2118-07	TCGA-EJ-7125-11A-01R-1965-07	TCGA-EJ-7783-11A-01R-2118-07	TCGA-EJ-A8FO-11A-11R-A36G-07	TCGA-EJ-7321-11A-01R-2263-07	TCGA-HC-8262-11A-01R-2263-07	TCGA-G9-6499-11A-02R-1965-07	TCGA-EJ-7786-11A-01R-2118-07	TCGA-EJ-7317-11A-01R-2118-07	TCGA-HC-7211-11A-01R-2118-07	TCGA-G9-6333-11A-01R-1965-07	TCGA-EJ-7331-11A-01R-2118-07	TCGA-CH-5768-11A-01R-1580-07	TCGA-EJ-7314-11A-01R-2118-07	TCGA-EJ-7123-11A-01R-1965-07	TCGA-G9-6342-11A-02R-1965-07	TCGA-G9-6351-11A-01R-1965-07	TCGA-EJ-7797-11A-01R-2263-07	TCGA-G9-6496-11A-01R-1789-07	TCGA-EJ-7784-11A-01R-2118-07	TCGA-EJ-7782-11A-01R-2118-07	TCGA-CH-5761-11A-01R-1580-07	TCGA-EJ-7115-11A-01R-2118-07	TCGA-G9-6362-11A-01R-1789-07	TCGA-HC-8258-11A-01R-2263-07	TCGA-EJ-7315-11A-01R-2118-07	TCGA-EJ-7793-11A-01R-2263-07	TCGA-EJ-7785-11A-01R-2118-07	TCGA-HC-7745-11A-01R-2118-07	TCGA-HC-7740-11A-01R-2118-07	TCGA-EJ-7327-11A-01R-2118-07	TCGA-HC-7737-11A-02R-2118-07	TCGA-CH-5769-11A-01R-1580-07	TCGA-HC-8259-11A-01R-2263-07	TCGA-CH-5767-11B-01R-1789-07	TCGA-HC-7738-11A-01R-2118-07	TCGA-HC-7747-11A-01R-2118-07	TCGA-HC-7752-11A-01R-2118-07	TCGA-G9-6365-11A-01R-1789-07	TCGA-HC-7819-11A-01R-2118-07	TCGA-EJ-7789-11A-01R-2118-07	TCGA-G9-6384-11A-01R-1858-07	TCGA-J4-A83J-11A-11R-A36G-07	TCGA-G9-6356-11A-01R-1789-07	TCGA-EJ-7330-11A-01R-2118-07	TCGA-G9-6348-11A-01R-1789-07	TCGA-HC-7742-11A-01R-2118-07	TCGA-EJ-7792-11A-01R-2118-07
	IGF1R-AS1 (FPKM)	0.00598328	0	0	0.0112661	0.00899933	0.0100805	0	0.00531675	0.00320581	0.0148495	0.0099788	0	0	0.00393616	0.0039005	0.00674924	0.0133587	0.00238565	0.00330306	0.00737378	0.0206918	0.022611	0.0126886	0.115336	0.0115513	0	0.0026202	0.00544009	0.0084125	0.00950238	0.00815547	0	0.0061569	0.0250337	0.00963853	0.0102962	0.010982	0.021306	0.00772546	0.00576991	0.0230628	0.00790572	0.117859	0.00836999	0	0.0104414	0	0
	Group	Normal	Normal	Normal	Normal	Normal	Normal	Normal	Normal	Normal	Normal	Normal	Normal	Normal	Normal	Normal	Normal	Normal	Normal	Normal	Normal	Normal	Normal	Normal	Normal	Normal	Normal	Normal	Normal	Normal	Normal	Normal	Normal	Normal	Normal	Normal	Normal	Normal	Normal	Normal	Normal	Normal	Normal	Normal	Normal	Normal	Normal	Normal	Normal
Figure 3d. qPCR analysis of IGF1R-AS1 expression after IGF1R-AS1 knockdown in VCaP cells.
		shNC			shAS1-1#			shAS1-2#
	IGF1R-AS1	1.08	0.97	0.95	0.07	0.06	0.06	0.26	0.23	0.25
Figure 3e. VCaP cell growth rate after IGF1R-AS1 knockdown.
	Days	shNC						shAS1-1#						shAS1-2#
	1	0.919195	0.972378	0.98731	1.10407	1.00269	1.01437	0.910335	0.994566	1.00276	1.03189	1.00242	1.05803	1.02807	1.00228	1.03266	0.98909	0.9964	0.951495
	2	1.19384	1.15864	1.22434	1.28022	1.23119	1.25943	1.10432	1.15372	1.11391	1.21488	1.22966	1.17041	1.10803	1.09639	1.18697	1.17848	1.15994	1.1785
	3	1.57113	1.50022	1.53552	1.5352	1.58707	1.50541	1.30444	1.3626	1.45242	1.4483	1.45655	1.53303	1.32261	1.3435	1.41973	1.35365	1.42806	1.41597
	4	1.79061	1.98104	2.07142	2.07773	1.93625	2.01528	1.65124	1.70269	1.8167	1.77152	1.75586	1.67836	1.59354	1.61006	1.49033	1.60727	1.596	1.47651
	5	2.45967	2.4615	2.44005	2.49008	2.53844	2.4305	1.88959	1.88739	2.04692	2.04511	2.04298	1.95163	1.69522	1.6154	1.74241	1.81362	1.88213	1.8152
Figure 3f. VCaP cell migration after IGF1R-AS1 knockdown.
	shNC	shAS1-1#	shAS1-2#
	359	121	67
	273	161	91
	329	167	76
	265	145	74
Figure 3g. VCaP cell invasion after IGF1R-AS1 knockdown.
	shNC	shAS1-1#	shAS1-2#
	560	270	180
	597	354	154
	698	400	195
	703	210	178
Figure 3h. Tumor growth curve in VCaP xenografts with IGF1R-AS1 stable knockdown.
	Weeks	shNC										shAS1-2#
	1	20	20	0	30	12	27.5	9	42	35	39	33	39	43.2	26	36	30	16	40.3	42.25	30
	2	24	24	0	34.3	51.5	73.3	4	81.8	87.1	56.7	69.44	79.1	0	45	120.4	81	31.92	57.6	108.3	59
	3	33.12	36.8	0	61.3	94.5	116.3	12	105.3	75	90.3	131	79.6	0	18	138.3	77.4	16	57.5	120.8	74.7
	4	53.8	22.94	12	110.4	123.12	181.6	50.3	179	68	99.4	164.42	122.1	16	15.6	201.6	109.76	92.4	36.7	113	288.1
	5	207.9	57.75	91.6	316.8	297	374	145.4	322.8	111.2	361.3	260.8	52.8	0	0	343.65	163.1	241.8	34.6	177.2	574.2
	6	417.2	172.8	133.65	443.1	915.6	811	279.6	880.9	294.2	699.8	426.65	125.85	0	0	314	384	348.8	73.4	288	699.3
	7	697.1	232.8	238.5	653.7	983.9	1105.9	639.9	1158.8	586.7	1153.7	710.9	139.9	81.4	48.2	407.1	502.2	741.4	66.8	409.4	963.4
	8	1099.8	332.4	550.4	847.8	1342.6	1212.8	739.6	1546.1	717.2	1728.5	725.5	214.3	167.6	157	593.3	504.2	791.8	64.1	492.9	1343.9
Figure 3i. Kaplan–Meier survival plot in xenograft mouse models of VCaP cells
	Weeks	shNC	shAS1-2#
	7	1
	7	1
	7	1
	8	1
	8	1
	9	1
	9	1
	9	1
	10	1
	10	1
	8		1
	10		1
	10		1
	10		1
	11		1
	11		1
	12		1
	12		0
	12		0
	12		0
Figure 3l. qPCR analysis of gene expression after IGF1R-AS1 knockdown in VCaP cells.
		siNC			siAS1-1#			siAS1-2#
	Myc	0.93	1.04	1.04	0.34	0.28	0.28	0.24	0.25	0.27
	IGF1R	1	1.07	0.93	1.12	0.93	1.17	1.14	0.95	0.89
	SYNM	1.11	0.85	1.05	1.11	1.07	1.26	0.83	0.78	0.95
	TTC23	1.03	1.03	0.94	1.28	1.32	1.2	1.31	1.15	1.25
Figure 3m. Western blotting analysis of IGF1R and Myc expression after IGF1R-AS1 knockdown in VCaP cells.
[truncated: 605 more columns]

## Sheet: Figure 4
Figure 4a. Quantification of IGF1R-AS1 foci distribution in VCaP cells.
		In Nucleus	Outside Nucleus
		60.91	39.09
		68.03	31.97
		55.96	44.04
		58.79	41.21
Figure 4d. Western blotting of SMARCA1 and SMARCA4 in IGF1R-AS1 pulldown assay in VCaP cells.
Figure 4e. RIP-qPCR analysis of IGF1R-AS1 and SChLAP1 enriched by SMARCA1 and SMARCA4 in VCaP cells.
		IgG			SMARCA1			SMARCA4
	IGF1R-AS1	0.0035	0.0048	0.0045	0.132	0.1386	0.1167	2.7174	2.5291	3.0704
	SChLAP1	0.0066	0.0057	0.0022	0.2208	0.2462	0.2202	4.5669	4.6521	4.4719
Figure 4f. Western blotting of SMARCA4 in in vitro protein-RNA binding assay.
Figure 4g. Western blotting of SMARCA1 in in vitro protein-RNA binding assay.
Figure 4i. Western blotting of SMARCA1 and SMARCA4 in IGF1R-AS1 truncation pulldown assay.
Figure 4j. RIP-qPCR analysis of IGF1R-AS1 enriched by SMARCA4 full-length and truncations.
	EV-Flag	A4-FL	A4-N	A4-ATPase	A4-C
	0.09	26.2	4.51	13.3	0.34
	0.1	29.46	4.3	13.69	0.36
	0.12	16.63	3.88	15.56	0.3
Figure 4k. RIP-qPCR analysis of IGF1R-AS1 enriched by SMARCA1 full-length and truncations.
	EV-Flag	A1-FL	A1-N	A1-ATPase	A1-C
	0.13	1.29	0.03	0.08	0.8
	0.1	1.17	0.04	0.06	0.71
	0.14	1.35	0.04	0.07	0.7
Figure 4n. qPCR analysis of SMARCA4 and Myc expression after SMARCA4 knockdown in VCaP cells.
		siNC			siSMARCA4-1#			siSMARCA4-2#
	SMARCA4	0.92	1.05	1.03	0.09	0.07	0.09	0.08	0.08	0.08
	Myc	1.08	1	0.91	0.18	0.2	0.19	0.08	0.08	0.09
Figure 4o. qPCR analysis of SMARCA1 and Myc expression after SMARCA1 knockdown in VCaP cells.
		siNC			siSMARCA1-1#			siSMARCA1-2#
	SMARCA1	0.928571	1.0625	1.00893	0.0803571	0.0982143	0.0892857	0.133929	0.125	0.116071
	Myc	1.05	1.01	0.94	0.422287	0.457478	0.422287	0.351906	0.369501	0.387097
Figure 4p. Western blotting of SMARCA4 and Myc expression after SMARCA4 knockdown in VCaP cells.
Figure 4q. Western blotting of SMARCA1 and Myc expression after SMARCA1 knockdown in VCaP cells.
Figure 4r. VCaP cell growth rate after SMARCA4 knockdown.
	Days	siNC			siSMARCA4-1#			siSMARCA4-2#
	1	0.97	1.01	1.02	0.99	1	1	1.01	1.02	0.99
	2	1.61	1.71	1.69	1.27	1.26	1.29	1.4	1.46	1.41
	3	2.7	2.76	2.74	1.69	1.66	1.71	2.01	2	2.04
	4	2.93	3.32	3.47	1.57	1.58	1.61	2.02	1.97	1.96
	5	3.55	3.73	3.84	1.57	1.57	1.59	2.31	2.47	2.29
Figure 4s. VCaP cell growth rate after SMARCA1 knockdown.
	Days	siNC			siSMARCA1-1#			siSMARCA1-2#
	1	1	1.03	0.97	0.99	1.01	0.99	1.01	0.98	0.99
	2	1.27	1.32	1.3	1.26	1.26	1.2	1.23	1.27	1.26
	3	2.3	2.35	2.25	2	1.95	2.09	1.98	2.27	2.22
	4	3.42	3.4	3.32	2.6	2.82	2.62	2.52	2.74	2.71
	5	3.95	4.13	3.98	3.25	3.26	3.22	3.2	3.3	3.33

## Sheet: Figure 6
Figure 6a. 3C-qPCR in VCaP after IGF1R-AS1 knockdown.
	Region	Sample	Relative interation frequency
	E3	siNC_1	1.31215
	E3	siNC_2	0.746752
	E3	siNC_3	1.02057
	E3	siAS1_1	0.127279
	E3	siAS1_2	0.097213
	E3	siAS1_3	0.101187
	E1	siNC_1	0.372297
	E1	siNC_2	0.503039
	E1	siNC_3	0.756042
	E1	siAS1_1	0.346357
	E1	siAS1_2	0.249838
	E1	siAS1_3	0.209188
	E2	siNC_1	0.174644
	E2	siNC_2	0.260934
	E2	siNC_3	0.332502
	E2	siAS1_1	0.144143
	E2	siAS1_2	0.189026
	E2	siAS1_3	0.282867
	PC	siNC_1	1.99088
	PC	siNC_2	1.27093
	PC	siNC_3	1.3517
	PC	siAS1_1	1.80788
	PC	siAS1_2	0.992522
	PC	siAS1_3	1.49712
	NC	siNC_1	0
	NC	siNC_2	0
	NC	siNC_3	0
	NC	siAS1_1	0
	NC	siAS1_2	0
	NC	siAS1_3	0
Figure 6c. ChIP-qPCR in VCaP after IGF1R-AS1 knockdown.
		SiNC		SiAS1-1		SiAS1-2
	CTCF	0.10677	0.112649	0.0599194	0.0608271	0.073683	0.0633741
	SMC1A	0.528066	0.576604	0.401691	0.428205	0.3752	0.363726
	SMARCA1	0.36283	0.350067	0.153147	0.17965	0.142504	0.144043
	SMARCA4	0.148559	0.170471	0.105217	0.0880717	0.0804791	0.0734103
	IgG	0.014544	0.0124876	0.00493303	0.0230136	0.00795875	0.0104078
Figure 6f. APA values for each chromosome after IGF1R-AS1 knockdown.
	condition	siAS1	siAS1	siAS1	siAS1	siAS1	siAS1	siAS1	siAS1	siAS1	siAS1	siAS1	siAS1	siAS1	siAS1	siAS1	siAS1	siAS1	siAS1	siAS1	siAS1	siAS1	siAS1	siAS1	siNC	siNC	siNC	siNC	siNC	siNC	siNC	siNC	siNC	siNC	siNC	siNC	siNC	siNC	siNC	siNC	siNC	siNC	siNC	siNC	siNC	siNC	siNC
	chromosome	1	10	11	12	13	14	15	16	17	18	19	2	20	21	22	3	4	5	6	7	8	9	X	1	10	11	12	13	14	15	16	17	18	19	2	20	21	22	3	4	5	6	7	8	9	X
	mean_apa	7.52015	12.6055	4.90761	7.47882	5.7821	10.0723	7.05579	13.102	7.5654	13.9423	6.30046	12.4296	8.30964	7.20925	8.56683	10.8464	11.368	8.37823	8.68009	9.18828	8.69556	9.96005	8.56808	8.62868	15.0641	5.36634	8.60175	7.81118	11.9328	8.26979	15.7111	8.55346	18.3638	7.23529	15.0221	9.54745	8.23139	9.94517	12.9163	13.8756	9.66884	10.4242	10.9542	10.6406	11.5195	10.7636
	sd_apa	0.41266	1.58404	0.129469	0.364927	0.564772	0.651272	0.357871	0.680261	0.366649	1.71934	0.216766	1.47351	0.340261	0.425639	0.548106	1.08674	1.40659	0.52133	0.777724	0.638635	0.287187	0.40691	1.66113	0.130761	0.337319	0.0718674	0.0173573	0.032036	0.135489	0.0571605	0.0734493	0.0174018	0.388214	0.178369	0.244176	0.311029	0.198438	0.0117558	0.190981	0.0241119	0.0402173	0.156337	0.158746	0.181256	0.239822	0.556808
Figure 6g. RIP-qPCR analysis of IGF1R-AS1 enriched by CTCF.
		IgG			CTCF
	IGF1R-AS1	0.0364	0.0021	0.0392	0.3698	0.3401	0.3703
Figure 6h. Western blotting of CTCF in IGF1R-AS1 truncation pulldown assay.
Figure 6i. Western blotting of CTCF and SMARCA4 in CTCF co-IP assay in IGF1R-AS1 knockdown VCaP cells.

## Sheet: Supplementary Figure 2
Supplementary Figure 2f. qPCR analysis of IGF1R-AS1, Myc and IGF1R expression after JQ1 treatment in H727 cells.
		DMSO			JQ1 1µM×48h
	IGF1R-AS1	0.97	1.01	1.02	0.03	0.03	0.03
	Myc	0.98	1.03	0.98	0.37	0.37	0.34
	IGF1R	0.94	1.02	1.05	1.03	0.92	0.95
Supplementary Figure 2h. qPCR analysis of IGF1R-AS1, IGF1R, and PSA expression after ENZ treatment in VCaP cells.
		DMSO			ENZ 1µM × 24h
	IGF1R-AS1	1.01	0.98	1.01	0.41	0.38	0.41
	IGF1R	1.08	0.91	1.03	0.7	0.66	0.66
	PSA	1.03	1	0.97	0.32	0.4	0.44
Supplementary Figure 2i. qPCR analysis of IGF1R-AS1, IGF1R, and PSA expression after DHT treatment in VCaP cells.
		Ethanol Control			DHT 10 nM × 48h
	IGF1R-AS1	1	1	1.02	5.73	5.12	5.68
	IGF1R	1.13	0.88	1.03	1.5	1.21	1.32
	PSA	0.93	1.08	1.06	34	28.5	30.24
Supplementary Figure 2k. qPCR analysis of SMARCA4, IGF1R-AS1 and IGF1R expression after SMARCA4 knockdown in VCaP cells.
		siNC			siSMARCA4-1#			siSMARCA4-2#
	SMARCA4	0.99	0.95	1.06	0.2	0.19	0.19	0.21	0.21	0.22
	IGF1R-AS1	0.93	0.95	1.1	0.31	0.28	0.36	0.54	0.55	0.54
	IGF1R	0.86	1.01	1.12	0.92	0.78	0.98	1.1	0.9	1.02
Supplementary Figure 2l. Western blotting of SMARCA4 and IGF1R after SMARCA4 knockdown in VCaP cells.
Supplementary Figure 2m. qPCR analysis of SMARCA4, IGF1R-AS1 and IGF1R expression after SMARCA4 knockdown in H727 cells.
		siNC			siSMARCA4-1#			siSMARCA4-2#
	SMARCA4	0.93	0.97	1.11	0.33	0.3	0.27	0.25	0.22	0.22
	IGF1R-AS1	1.03	0.99	0.97	0.23	0.27	0.36	0.28	0.32	0.29
	IGF1R	0.9	1.02	1.1	1.3	1.21	1.12	1.18	0.93	1.05
Supplementary Figure 2n. Western blotting of SMARCA4 and IGF1R after SMARCA4 knockdown in H727 cells.

## Sheet: Supplementary Figure 3
Supplementary Figure 3b. qPCR analysis of IGF1R-AS1 expression in VCaP, 22RV1 and H727 cells after IGF1R-AS1 knockdown by siRNAs.
		siNC			siAS1-1#			siAS1-2#
	VCaP	0.92	0.971	1.12	0.065	0.068	0.08	0.055	0.053	0.05
	22RV1	0.86	1.01	1.15	0.02	0.06	0.01	0.1	0.08	0.05
	H727	0.83	1.03	1.17	0.18	0.19	0.21	0.15	0.15	0.17
Supplementary Figure 3c. Cell growth rate of VCaP, 22RV1 and H727 cells after IGF1R-AS1 knockdown by siRNAs.
	VCaP	Days	siNC			siAS1-1#			siAS1-2#
		1	0.934376	1.04799	1.01763	0.974246	1.04852	0.977236	1.02412	1.00731	0.968567
		2	1.33895	1.36573	1.27977	1.21222	1.25656	1.16748	1.13269	1.20374	1.12277
		3	1.80055	1.81434	1.78457	1.64407	1.48915	1.5994	1.48947	1.68319	1.50024
		4	1.92501	1.97517	1.91655	1.68755	1.64694	1.6837	1.72233	1.75461	1.67973
		5	2.72676	2.72051	2.81422	2.02537	2.12291	2.11913	2.33255	2.12567	1.97659
	22RV1	Days	siNC				siAS1-1#				siAS1-2#
		1	0.89	0.94	1.08	1.08	0.95	1.02	1.01	1.03	1	0.98	1.05	0.96
		2	2.58	2.33	2.77	2.52	1.19	1.18	1.16	1.11	0.99	1.22	1.27	1.11
		3	5.49	5.87	5.26	4.31	1.4	1.36	1.38	1.38	2.45	2.17	3.38	3.49
		4	20.22	14.6	17.9	16.89	3.65	3.66	3.83	4.71	8.71	7.05	7.13	6.39
		5	53.77	64.26	57.88	53.47	14.95	12.93	11.5	9.67	21.23	22.95	23.02	21.82
	H727	Days	siNC						siAS-1#						siAS-2#
		1	0.517455	1.29738	1.55114	1.28438	0.835253	0.514401	0.507492	1.13887	1.59722	1.40971	0.697736	0.648981	0.540839	1.27351	1.27241	1.41259	1.04768	0.452974
		2	2.39331	4.20521	3.972	3.35002	2.45802	2.05802	1.60421	2.29255	2.05096	2.779	2.22175	1.34287	2.35308	3.25623	3.71392	2.08977	2.9369	2.13362
		3	5.25123	6.69687	8.64476	6.07587	5.2878	4.65707	3.07079	3.0599	2.55713	3.9345	3.05055	1.92515	4.34777	5.5328	6.29272	5.9827	4.95822	2.23347
		4	10.765	9.85231	19.3522	17.7294	13.4033	11.0543	4.06308	5.34554	8.73724	5.84105	5.97667	1.73662	6.03478	9.5571	9.27839	10.7418	11.3508	8.05943
Supplementary Figure 3d. 22RV1 cell migration and invasion after IGF1R-AS1 knockdown.
	Migration				Invasion
	siNC	siAS1-1#	siAS1-2#		siNC	siAS1-1#	siAS1-2#
	170	35	60		188	19	91
	153	45	53		193	24	93
	135	26	61		213	23	76
Supplementary Figure 3e. qPCR analysis of IGF1R-AS1 expression after IGF1R-AS1 overexpression in IGF1R-AS1 knockdown VCaP cells.
		siNC			siAS1-1#			siAS1-2#			siAS1-1# + AS1-OV			siAS1-2# + AS1-OV
	IGF1R-AS1	0.94	1.07	1	0.16	0.13	0.07	0.11	0.14	0.07	1.28	1.65	1.66	1.46	1.47	1.56
Supplementary Figure 3f. Cell growth rate of VCaP cells after IGF1R-AS1 overexpression in IGF1R-AS1 knockdown cells.
	Days	siNC				siAS1-1#				siAS1-2#				siAS1-1#+OV				siAS1-2#+OV
	1	1.09	1	0.95	0.96	1.13	0.96	0.96	0.93	1.18	1.07	0.86	0.87	1.04	1.06	0.98	0.89	1.14	0.93	0.85	1.09
	2	1.31	1.31	1.29	1.3	1.22	1.18	1.08	1.14	1.28	1.24	1.03	1.06	1.4	1.44	1.21	1.12	1.25	1.32	1.23	1.35
	3	1.47	1.54	1.49	1.37	1.25	1.21	1.23	1.18	1.24	1.24	1.34	1.32	1.42	1.4	1.41	1.51	1.37	1.36	1.47	1.52
	4	1.85	1.74	1.77	1.88	1.41	1.16	1.24	1.34	1.34	1.27	1.42	1.3	1.86	1.8	1.67	1.81	1.72	1.84	1.77	1.86
	5	2.36	2.46	2.53	2.63	1.33	1.37	1.41	1.47	1.54	1.57	1.53	1.47	2.29	2.47	2.53	2.21	2.49	2.59	2.46	2.73
Supplementary Figure 3g. Cell migration and invasion of VCaP cells after IGF1R-AS1 overexpression in IGF1R-AS1 knockdown cells.
	Migration
	siNC			siAS1-1#			siAS1-2#			siAS1-1# + AS1-OV			siAS1-2# + AS1-OV
	252	226	218	95	111	103	130	95	112	216	193	187	193	184	239
	Invasion
	siNC			siAS1-1#			siAS1-2#			siAS1-1# + AS1-OV			siAS1-2# + AS1-OV
	160	165	190	77	90	108	116	88	99	170	131	147	144	158	171
Supplementary Figure 3h. qPCR analysis of IGF1R-AS1 expression after IGF1R-AS1 overexpression in LNCaP cells.
		Vector Control			IGF1R-AS1 OV
	IGF1R-AS1	1.02	0.98	1	2428.39	3076.12	3004.11
Supplementary Figure 3i. Cell growth rate of LNCaP cells after IGF1R-AS1 overexpression.
	Days	Vector Control				IGF1R-AS1 OV
	1	1.01	0.99	1	1.02	0.89	0.95	1.14	1.02
	2	2.32	2.13	3.1	3.44	3.06	2.85	4.57	5.4
	3	5.93	7.28	7.13	8.5	7.75	7.52	9.79	12.26
	4	16.99	15.34	19.11	17.93	21.59	20.85	22.1	24.02
Supplementary Figure 3j. Cell migration and invasion of LNCaP cells after IGF1R-AS1 overexpression.
	Migration			Invasion
	Vector Control	IGF1R-AS1 OV		Vector Control	IGF1R-AS1 OV
	683	1026		628	857
	557	1153		729	952
	532	1131		593	923
Supplementary Figure 3k. qPCR analysis of IGF1R-AS1 expression in 22RV1 cells after IGF1R-AS1 stable knockdown by shRNAs.
		shNC			shAS1-1#			shAS1-2#
	IGF1R-AS1	0.96	0.99	1.05	0.09	0.05	0.11	0.25	0.24	0.29
Supplementary Figure 3l. Cell growth rate of 22RV1 cells after IGF1R-AS1 stable knockdown by shRNAs.
	Days	shNC				shAS1-1#				shAS1-2#
	1	0.97	0.91	1.06	1.06	0.94	1.01	1.02	1.02	0.9	0.93	1.17	1
	2	3.3	3.09	3.22	2.78	1.52	1.73	1.77	1.77	3.51	2.75	2.12	4.25
	3	9.69	12.07	11.97	11.43	3.14	2.8	2.73	3.46	6.16	7.78	5.24	5.94
	4	41.18	39.83	36.94	43.26	6.22	4.14	9.61	7.45	14.76	15.22	14.81	16.25
	5	110.34	102.97	100.97	82.22	9.69	9.28	9.42	8.6	30.08	40.63	29.5	27.23
Supplementary Figure 3m. Tumor growth curve in 22RV1 xenografts with IGF1R-AS1 stable knockdown.
	Weeks	shNC								shAS1-1#								shAS1-2#
	1	54.68	58.21	46.58	75.71	103.97	60	58.21	88.87	41.18	63.89	34.46	35.59	32.17	35.2	39.69	45.63	51.64	80.63	46.66	73.73	74.06	41.65	60.98	33.54
	1.5	147.88	130.62	98.31	152.63	296.23	113.76	61.02	132.5	59.64	79.77	60.03	31.04	70.89	55.18	51.64	55.2	112.69	115.17	32.77	121.09	132.96	46.55	147.88	97.22
	2	249.64	184.19	158.76	256	357.57	233.51	97.54	291.55	61.06	97.24	53.96	27.44	80.63	72.03	66.25	68.85	243.36	226.51	52.02	213.56	299.88	47.4	269	140.98
	2.5	610.02	738.68	443.03	700.98	816.75	825.85	468.51	1047.21	156.28	272.81	158.44	122.79	267.7	183.75	191.9	233.28	612.52	626.34	179.56	647.35	516.3	143.65	516.1	370.7
	3	842.4	1056.76	684.28	849.14	1157.65	1230.08	646.87	1603.64	207.1	306.56	244.69	199.96	321.49	278.66	303.41	346.29	821.63	592.09	298.12	646.87	967.72	275.18	813.19	575.55
	3.5	1193.54	1593.98	1391.59	1428.05	1685.6	2086.29	812.88	2906.5	392.85	487.87	305.09	333.89	477.14	441.8	363.97	486	1129.03	1116.42	458.55	1167.41	1169.62	480.2	909.44	973.36
Supplementary Figure 3n. Kaplan–Meier survival plot in xenograft mouse models of 22RV1 cells.
	Weeks	shNC	shAS1-1#	shAS1-2#
	2.5	1
	3	1
	3	1
	3	1
	3.5	1
	3.5	1
	3.5	1
	3.5	0
	3.5		0
	3.5		0
	3.5		0
	3.5		0
	3.5		0
	3.5		0
	3.5		0
	3.5		0
	3.5			1
	3.5			1
	3.5			1
	3.5			1
	3.5			0
	3.5			0
	3.5			0
	3.5			0
Supplementary Figure 3p. qPCR analysis of gene expression after IGF1R-AS1 knockdown in 22RV1 cells.
		siNC			siAS1-1#			siAS1-2#
	Myc	1.05	1.02	0.93	0.54	0.41	0.47	0.49	0.48	0.41
	IGF1R	0.93	0.9	1.19	0.94	0.91	0.91	0.96	1.26	0.94
	SYNM	1.05	0.94	1.01	1	0.75	0.79	0.97	0.92	0.98
	TTC23	0.99	1.08	0.93	1.19	1.21	1.26	1.08	1.11	1.15
Supplementary Figure 3q. qPCR analysis of gene expression after IGF1R-AS1 knockdown in H727 cells.
		siNC			siAS1-1#			siAS1-2#
	Myc	1.06	0.92	1.03	0.44	0.4	0.44	0.3	0.28	0.28
	IGF1R	1	0.96	1.03	1.03	1.08	1.07	0.96	0.85	0.95
	SYNM	1.02	1	0.98	1.06	0.78	0.82	0.81	0.88	0.71
	TTC23	1.06	0.98	0.96	1.15	0.92	0.99	0.99	0.9	0.8
Supplementary Figure 3r. Western blotting analysis of IGF1R and Myc expression after IGF1R-AS1 knockdown in 22RV1 cells.
Supplementary Figure 3s. Western blotting analysis of IGF1R and Myc expression after IGF1R-AS1 knockdown in H727 cells.
Supplementary Figure 3t. qPCR analysis of Myc expression after IGF1R-AS1 overexpression in IGF1R-AS1 knockdown VCaP cells.
		siNC			siAS1-1#			siAS1-2#			siAS1-1# + AS1-OV			siAS1-2# + AS1-OV
	Myc	0.96	0.92	1.13	0.53	0.52	0.51	0.61	0.53	0.64	1.26	1.06	1.11	1.25	1.51	1.1
Supplementary Figure 3u. Western blotting analysis of Myc expression after IGF1R-AS1 overexpression in IGF1R-AS1 knockdown VCaP cells.
Supplementary Figure 3v. qPCR analysis of Myc expression after IGF1R-AS1 overexpression in LNCaP cells.
		Vector Control			IGF1R-AS1 OV
	Myc	0.99	0.92	1.09	1.37	1.6	1.4
Supplementary Figure 3w. Western blotting analysis of Myc expression after IGF1R-AS1 overexpression in LNCaP cells.
Supplementary Figure 3x. qPCR analysis of Myc targeted genes after IGF1R-AS1 knockdown in VCaP cells.
		siNC			siAS1-1#			siAS1-2#
	CBX3	1.05	0.95	1	0.765	0.747	0.513	0.774	0.639	0.693
	CDK4	1.02	0.9	1.09	0.646	0.627	0.6365	0.5605	0.532	0.5985
	DDX18	0.96	1.09	0.96	0.564	0.738	0.384	0.498	0.684	0.588
	MCM4	1.21	0.91	0.91	0.437	0.532	0.4655	0.456	0.4465	0.437
	MCM5	1.08	0.95	0.98	0.3895	0.361	0.3705	0.399	0.361	0.3895
	PA2G4	0.9	1.04	1.07	0.6	0.6	0.57	0.6	0.63	0.558
	CLNS1A	1.02	1.06	0.93	2.04	2.02	1.86	2.39	2.2	2.1
	TXRL4A	1.01	1.02	0.97	1.62	1.53	1.69	1.13	1.15	1.26

## Sheet: Supplementary Figure 4
Supplementary Figure 4a. Quantification of IGF1R-AS1 foci distribution in VCaP cells.
	group	fraction
	WT VCaP	43.3962
	siRNA + VCaP	20.398
Supplementary Figure 4b. Number of IGF1R-AS1 foci in each VCaP cell after IGF1R-AS1 knockdown.
	WT VCaP	1	1	2	1	1	1	1	1	1	3	6	2	2	1	2	1	3	2	1	2	2	1	2	1	1	5	1	2	1	1	1	2	3	5	1	1	2	2	1	1	4	2	2	2	1	1	1	1
	siRNA + VCaP	1	2	1	1	1	1	1	1	1	1	2	1	1	1	2	3	1	1	1	1	1	1	1	1	1	1	2	1	2	2	1	1	2	2	1	1	1	2	1	1	1
Supplementary Figure 4d. Western blotting of SMARCA1 and SMARCA4 in IGF1R-AS1 pulldown assay in H727 cells.
Supplementary Figure 4e. RIP-qPCR analysis of IGF1R-AS1 and SChLAP1 enriched by SMARCA1 and SMARCA4 in H727 cells.
		IgG			SMARCA1			SMARCA4
	IGF1R-AS1	0.1	0.11	0.08	1.38	1.11	1.38	17.52	16.28	17.42
	SChLAP1	1.46	1.46	1.45	5.51	6.97	3.9	10.69	8.75	12.3
Supplementary Figure 4f. RIP-qPCR analysis of IGF1R-AS1 and SChLAP1 enriched by SMARCA1 and SMARCA4 in 22RV1 cells.
		IgG			SMARCA1			SMARCA4
	IGF1R-AS1	0.08	0.06	0.07	0.49	0.43	0.58	0.88	1.01	0.75
	SChLAP1	0.05	0.05	0.05	0.3	0.29	0.33	0.71	0.75	0.67
Supplementary Figure 4g. Western blotting of Flag-tagged SMARCA4 full-length and truncations enriched by mouse anti-Flag antibody in RIP assays
Supplementary Figure 4h. Western blotting of Flag-tagged SMARCA1 full-length and truncations enriched by mouse anti-Flag antibody in RIP assays
Supplementary Figure 4i. qPCR analysis of SMARCA4 and Myc expression after SMARCA4 knockdown in H727 and 22RV1 cells.
H727		siNC			siSMARCA4-1#			siSMARCA4-2#
	SMARCA4	0.93	0.97	1.11	0.33	0.3	0.27	0.25	0.22	0.22
	Myc	0.92	1.04	1.04	0.6	0.64	0.58	0.68	0.54	0.54
22RV1		siNC			siSMARCA4-1#			siSMARCA4-2#
	SMARCA4	0.95	1.03	1.02	0.04	0.05	0.04	0.04	0.06	0.04
	Myc	1.03	1.01	0.96	0.63	0.6	0.75	0.58	0.56	0.61
Supplementary Figure 4j. Western blotting analysis of SMARCA4 and Myc expression after SMARCA4 knockdown in H727 and 22RV1 cells.
Supplementary Figure 4k. qPCR analysis of SMARCA1 and Myc expression after SMARCA1 knockdown in H727 and 22RV1 cells.
H727		siNC			siSMARCA1-1#			siSMARCA1-2#
	SMARCA1	1.06	0.99	0.95	0.14	0.07	0.04	0.13	0.12	0.17
	Myc	0.92	1.04	1.04	0.51	0.57	0.57	0.58	0.59	0.57
22RV1		siNC			siSMARCA1-1#			siSMARCA1-2#
	SMARCA1	0.99	1.09	0.92	0.04	0.04	0.04	0.07	0.05	0.06
	Myc	1.04	1.02	0.94	0.64	0.54	0.61	0.66	0.51	0.63
Supplementary Figure 4l. Western blotting analysis of SMARCA1 and Myc expression after SMARCA1 knockdown in H727 and 22RV1 cells.
Supplementary Figure 4m. H727 cell growth rate after SMARCA4 or SMARCA1 knockdown.
	Days	siNC				siSMARCA1-1#				siSMARCA1-2#				siSMARCA4-1#				siSMARCA4-2#
	1	1	1.01	0.96	1.03	0.96	1.01	0.95	1.07	1.06	0.93	0.95	1.06	1	0.94	1.04	1.02	1.05	0.98	0.95	1.02
	2	3.02	3.02	3.04	3.22	3.08	3.08	2.94	2.94	2.68	2.76	2.32	2.26	2.94	2.88	2.78	2.7	2.6	3.02	2.62	2.56
	3	5.7	5.4	5.96	5.48	5.06	4.82	4.7	4.64	3.54	3.1	3.26	3.18	4	4.02	3.52	3.08	4.44	4.04	4.26	3.78
	4	10.26	10.66	10.02	10.96	7.22	7.18	7.38	6.98	5	5.34	5.26	5.06	6.12	6.2	6.46	6.4	6.86	6.2	6.22	5.72
	5	14.82	14.3	13.72	13.68	9.16	9.38	8.78	8.78	6.28	5.56	6.2	5.84	8.44	7.56	7.62	6.92	7.8	7.6	6.84	6.84
Supplementary Figure 4n. 22RV1 cell growth rate after SMARCA4 or SMARCA1 knockdown.
	Days	siNC						siSMARCA1-1#						siSMARCA1-2#						siSMARCA4-1#						siSMARCA4-2#
	1	0.9	1	0.95	1.08	0.95	1.12	0.86	0.93	1.08	1.01	1	1.13	0.92	0.92	1.04	1.07	0.99	1.06	0.95	0.97	1.05	1.01	1.02	1	1	0.93	1.03	0.98	0.98	1.08
	2	2.93	2.88	3.45	3.72	3.42	2.91	2.32	2.74	2.03	1.74	1.66	1.62	2.51	1.96	1.98	1.88	2.35	1.92	2.11	2.58	2.07	2.29	2.01	2.16	1.24	1.35	1.28	1.31	1.42	1.22
	3	8.35	7.32	6.48	8.11	9.45	8.58	3.55	3.72	4.63	5.22	4.47	6.03	2.95	3.83	3.51	6.27	3.66	3.88	4	3.66	5	3.86	4.27	4.05	3.25	2.48	3.07	3.13	3.4	3.2
	4	24.75	24.06	21.1	22.34	18.11	17.97	10.43	11.44	12.69	13.69	11.27	10.76	17.3	8.54	10.5	11.65	9.61	7.5	7.48	8.38	12.44	11.74	9.57	9.29	9.76	9.09	9.83	9.49	7.43	6.97
	5	61.94	58.55	67.66	68.89	66.32	63.43	31.78	33.62	39.78	44.43	44.14	43.88	22.2	22.97	30.63	26.11	30.13	32.68	30.45	31.94	33.95	42.34	33.74	30.37	27.72	28.66	29.4	28.91	31.66	35.4
[truncated: 415 more columns]

## Sheet: Supplementary Figure 5
Supplementary Figure 5h. IGF1R-AS1 expression levels assessed via splice junction counts in its first intron.
sample	C4-2	DU145	H660	MSKEF1	MSKPCa1	MSKPCa10	MSKPCa11	MSKPCa12	MSKPCa14	MSKPCa15	MSKPCa16	MSKPCa18	MSKPCa22	MSKPCa24	MSKPCa3	MSKPCa8	PARCB1	PARCB3	PARCB6	PARCB8	PC3	PDX01a	PDX34a	WCM1078	WCM1262	WCM154	WCM155	22Rv1	LNCaP	MSKPCa13	MSKPCa17	MSKPCa19	MSKPCa2	MSKPCa20	MSKPCa9	PDX09a	PDX10a	PDX16a	PDX16b	VCaP
VCaP_MYC_enhancer_group_v4	FALSE	FALSE	FALSE	FALSE	FALSE	FALSE	FALSE	FALSE	FALSE	FALSE	FALSE	FALSE	FALSE	FALSE	FALSE	FALSE	FALSE	FALSE	FALSE	FALSE	FALSE	FALSE	FALSE	FALSE	FALSE	FALSE	FALSE	TRUE	TRUE	TRUE	TRUE	TRUE	TRUE	TRUE	TRUE	TRUE	TRUE	TRUE	TRUE	TRUE
spm	0.448616	0	0.0880995	0	0	0.23455	0	0	0	0	0	0	0	0.11361	0	0	0	0	0	0	0	0	0	0	0	0	0	0.455419	0.0884064	0	0	0	0	0	0	0.940987	0	0.973233	0.961645	4.87742
Supplementary Figure 5i. MYC enhancer accessibility in IGF1R-AS1 positive and negative prostate samples.
region	chr8:126824277-126825337	chr8:126824277-126825337	chr8:126824277-126825337	chr8:126824277-126825337	chr8:126824277-126825337	chr8:126824277-126825337	chr8:126824277-126825337	chr8:126824277-126825337	chr8:126824277-126825337	chr8:126824277-126825337	chr8:126824277-126825337	chr8:126824277-126825337	chr8:126824277-126825337	chr8:126824277-126825337	chr8:126824277-126825337	chr8:126824277-126825337	chr8:126824277-126825337	chr8:126824277-126825337	chr8:126824277-126825337	chr8:126824277-126825337	chr8:126824277-126825337	chr8:126824277-126825337	chr8:126824277-126825337	chr8:126824277-126825337	chr8:126824277-126825337	chr8:126824277-126825337	chr8:126824277-126825337	chr8:126824277-126825337	chr8:126824277-126825337	chr8:126824277-126825337	chr8:126824277-126825337	chr8:126824277-126825337	chr8:126876452-126877569	chr8:126876452-126877569	chr8:126876452-126877569	chr8:126876452-126877569	chr8:126876452-126877569	chr8:126876452-126877569	chr8:126876452-126877569	chr8:126876452-126877569	chr8:126876452-126877569	chr8:126876452-126877569	chr8:126876452-126877569	chr8:126876452-126877569	chr8:126876452-126877569	chr8:126876452-126877569	chr8:126876452-126877569	chr8:126876452-126877569	chr8:126876452-126877569
sample	MSKPCa18	MSKPCa19	DU145	H660	LNCaP	MSKEF1	MSKPCa11	MSKPCa12	MSKPCa13	MSKPCa14	MSKPCa15	MSKPCa16	MSKPCa17	MSKPCa1	MSKPCa2	MSKPCa3	MSKPCa8	MSKPCa9	PARCB1	PARCB3	PARCB6	PARCB8	PC3	WCM1078	WCM1262	WCM154	WCM155	MSKPCa20	MSKPCa22	PDX10a	PDX34a	PDX01a	MSKPCa18	MSKPCa19	DU145	H660	LNCaP	MSKEF1	MSKPCa11	MSKPCa12	MSKPCa13	MSKPCa14	MSKPCa15	MSKPCa16	MSKPCa17	MSKPCa1	MSKPCa2	MSKPCa3	MSKPCa8
peak_exp	7.00164	6.73399	5.97397	6.22979	6.76471	5.83576	8.06265	7.36899	8.48336	8.36034	7.69161	7.04318	12.8852	7.15296	6.64158	7.31025	6.83604	9.05379	4.73469	5.21762	6.2763	6.00449	8.94738	7.85192	7.54045	6.16704	7.75419	9.28808	6.32661	7.59769	5.75386	4.36592	7.38802	7.4816	6.16661	6.05301	6.80527	4.51235	7.5236	7.81008	9.91671	7.11265	7.89757	7.32579	11.4283	7.60032	6.11886	7.69047	6.6336
spm_pos	-	-	-	-	-	-	-	-	-	-	-	-	-	-	-	-	-	-	-	-	-	-	-	-	-	-	-	-	-	-	-	-	-	-	-	-	-	-	-	-	-	-	-	-	-	-	-	-	-
Supplementary Figure 5j. MYC expression levels in IGF1R-AS1 positive and negative prostate samples.
sample	DU145	H660	LNCaP	MSKEF1	MSKPCa1	MSKPCa11	MSKPCa12	MSKPCa13	MSKPCa14	MSKPCa15	MSKPCa16	MSKPCa17	MSKPCa18	MSKPCa19	MSKPCa2	MSKPCa20	MSKPCa22	MSKPCa3	MSKPCa8	MSKPCa9	PARCB1	PARCB3	PARCB6	PARCB8	PC3	PDX01a	PDX10a	PDX34a	WCM1078	WCM1262	WCM154	WCM155	22Rv1	C4-2	MSKPCa10	MSKPCa24	PDX09a	PDX16a	PDX16b	VCaP
spm_pos	-	-	-	-	-	-	-	-	-	-	-	-	-	-	-	-	-	-	-	-	-	-	-	-	-	-	-	-	-	-	-	-	+	+	+	+	+	+	+	+
exp	3.75868	1.76865	5.36469	0.0691302	3.29305	5.77495	5.48833	3.53916	1.46832	5.18051	6.59912	5.68543	4.21672	3.19805	7.43629	3.87704	0.411355	2.87459	3.65454	3.24349	6.00199	5.53072	5.73173	5.76651	4.65901	2.04405	4.73447	4.57676	4.94793	3.91341	0.302699	3.26908	5.41968	5.12269	5.36095	5.44138	4.71861	5.26118	6.02022	6.08805
[truncated: 511 more columns]

## Sheet: Supplementary Figure 6
Supplementary Figure 6c. The relationship between the TCGA E3 enhancer signal and MYC expression across the TCGA dataset.
tcga_ATAC_id	ESCA_60883	ESCA_60883	ESCA_60883	ESCA_60883	ESCA_60883	ESCA_60883	ESCA_60883	ESCA_60883	ESCA_60883	ESCA_60883	ESCA_60883	ESCA_60883	ESCA_60883	ESCA_60883	ESCA_60883	ESCA_60883	ESCA_60883	ESCA_60883	ESCA_60883	ESCA_60883	ESCA_60883	ESCA_60883	ESCA_60883	ESCA_60883	ESCA_60883	ESCA_60883	ESCA_60883	ESCA_60883	ESCA_60883	ESCA_60883	ESCA_60883	ESCA_60883	ESCA_60883	ESCA_60883	ESCA_60883	ESCA_60883	ESCA_60883	ESCA_60883	ESCA_60883	ESCA_60883	ESCA_60883	ESCA_60883	ESCA_60883	ESCA_60883	ESCA_60883	ESCA_60883	ESCA_60883	ESCA_60883	ESCA_60883
tcga_id	TCGA-DJ-A13X-01A	TCGA-AR-A0U0-01A	TCGA-77-A5G6-01A	TCGA-P4-A5E6-01A	TCGA-BR-A4J4-01A	TCGA-OR-A5J2-01A	TCGA-3C-AALJ-01A	TCGA-BR-A4J6-01A	TCGA-A2-A0EW-01A	TCGA-B9-A44B-01A	TCGA-B5-A0JN-01A	TCGA-D9-A1JW-06A	TCGA-NH-A8F8-01A	TCGA-AA-A010-01A	TCGA-MP-A4TF-01A	TCGA-IG-A4P3-01A	TCGA-CC-A123-01A	TCGA-A2-A0EY-01A	TCGA-BJ-A0Z5-01A	TCGA-BH-A1EV-01A	TCGA-AA-A01X-01A	TCGA-AA-A01P-01A	TCGA-85-A4QR-01A	TCGA-AA-A01D-01A	TCGA-FD-A3SR-01A	TCGA-IG-A7DP-01A	TCGA-A8-A06N-01A	TCGA-F9-A7VF-01A	TCGA-P5-A77X-01A	TCGA-98-A53J-01A	TCGA-AO-A03N-01B	TCGA-SH-A9CU-01A	TCGA-KU-A66S-01A	TCGA-93-A4JN-01A	TCGA-W9-A837-01A	TCGA-MP-A4TE-01A	TCGA-UZ-A9PM-01A	TCGA-BR-A4QL-01A	TCGA-CF-A1HR-01A	TCGA-L5-A4OE-01A	TCGA-MF-A522-01A	TCGA-A2-A0YL-01A	TCGA-B8-A8YJ-01A	TCGA-AR-A0TP-01A	TCGA-IA-A40X-01A	TCGA-BJ-A0Z3-01A	TCGA-BH-A0EE-01A	TCGA-AR-A0TV-01A	TCGA-D7-A4YX-01A
E3_enh_exp	-0.821654	-0.113726	1.56046	0.548157	3.65852	1.58317	2.64842	2.7288	-0.514369	-0.208852	1.1825	-0.390316	4.76315	3.66817	3.81337	-1.06205	2.8312	0.933522	-1.01621	-0.251976	3.89141	3.69574	3.51737	3.23256	0.892499	0.397191	-0.540535	-0.174475	-0.916806	0.913245	0.475674	-0.826016	2.80169	2.71277	-0.525678	4.45419	-0.905814	-0.179243	2.77284	4.20142	2.64283	0.000288026	0.0994618	-0.205132	-0.374843	-1.38352	0.85864	0.479054	4.38595
gene_id	ENSG00000136997	ENSG00000136997	ENSG00000136997	ENSG00000136997	ENSG00000136997	ENSG00000136997	ENSG00000136997	ENSG00000136997	ENSG00000136997	ENSG00000136997	ENSG00000136997	ENSG00000136997	ENSG00000136997	ENSG00000136997	ENSG00000136997	ENSG00000136997	ENSG00000136997	ENSG00000136997	ENSG00000136997	ENSG00000136997	ENSG00000136997	ENSG00000136997	ENSG00000136997	ENSG00000136997	ENSG00000136997	ENSG00000136997	ENSG00000136997	ENSG00000136997	ENSG00000136997	ENSG00000136997	ENSG00000136997	ENSG00000136997	ENSG00000136997	ENSG00000136997	ENSG00000136997	ENSG00000136997	ENSG00000136997	ENSG00000136997	ENSG00000136997	ENSG00000136997	ENSG00000136997	ENSG00000136997	ENSG00000136997	ENSG00000136997	ENSG00000136997	ENSG00000136997	ENSG00000136997	ENSG00000136997	ENSG00000136997
MYC_exp	18.1525	20.01	19.2979	18.817	19.1696	18.055	18.8314	17.1406	20.1787	19.985	19.958	19.7212	21.408	20.678	17.8923	20.2852	20.5289	17.6416	15.7752	17.7304	20.7103	20.1819	20.0697	20.9326	16.7712	19.4592	18.2976	18.5424	17.9552	20.3818	15.7877	19.4092	20.3378	17.8121	18.3663	19.7801	20.585	20.1353	18.1018	21.5733	20.9853	20.5124	21.3679	19.3596	18.5065	16.9695	17.1423	20.6379	20.9529
PRAD	FALSE	FALSE	FALSE	FALSE	FALSE	FALSE	FALSE	FALSE	FALSE	FALSE	FALSE	FALSE	FALSE	FALSE	FALSE	FALSE	FALSE	FALSE	FALSE	FALSE	FALSE	FALSE	FALSE	FALSE	FALSE	FALSE	FALSE	FALSE	FALSE	FALSE	FALSE	FALSE	FALSE	FALSE	FALSE	FALSE	FALSE	FALSE	FALSE	FALSE	FALSE	FALSE	FALSE	FALSE	FALSE	FALSE	FALSE	FALSE	FALSE
Supplementary Figure 6d. The E3 enhancer signal in prostate cancer (TCGA-PRAD) samples based on IGF1R-AS1 status.
tcga_id	TCGA-VP-A875-01A	TCGA-EJ-A8FP-01A	TCGA-EJ-A46B-01A	TCGA-EJ-7218-01B	TCGA-YL-A8SL-01B	TCGA-YL-A8SB-01A	TCGA-KC-A4BV-01A	TCGA-EJ-A46E-01A	TCGA-YL-A8HJ-01A	TCGA-EJ-A65B-01A	TCGA-EJ-7318-01B	TCGA-EJ-A46F-01A	TCGA-EJ-A7NM-01A	TCGA-EJ-A65F-01A	TCGA-EJ-A7NG-01A	TCGA-EJ-A46D-01A	TCGA-EJ-A46H-01A	TCGA-SU-A7E7-01A	TCGA-EJ-A8FN-01A	TCGA-ZG-A9L2-01A	TCGA-ZG-A9L0-01A	TCGA-ZG-A9L1-01A	TCGA-YL-A9WK-01A	TCGA-YL-A8SP-01B	TCGA-EJ-A46G-01A	TCGA-VN-A88K-01A
status	-	-	-	-	-	-	-	-	-	-	-	-	-	-	-	-	-	-	-	-	-	-	+	+	+	+
CCAT1_enh_exp	2.80076	1.21736	2.17252	1.98268	3.13257	1.39282	0.386628	1.97703	1.74973	-0.0184198	2.00755	1.83598	2.94963	2.61861	1.6263	1.36897	1.00867	2.19064	1.37133	2.6945	1.75803	3.01985	2.26858	3.88576	2.77196	2.75286
Supplementary Figure 6g. Western blotting analysis of SMARCA4, SMARCA1, SMC1A, and CTCF expression after IGF1R-AS1 knockdown in VCaP cells.
[truncated: 326 more columns]
